# Supplementary material for: Genomic Insight into Zoonotic and Environmental Vibrio vulnificus: Strains with T3SS2 as a Novel Threat to Public Health
Source: Microorganisms. 2024 Nov 20;12(11):2375. doi: 10.3390/microorganisms12112375 (PMC11596471; doi:10.3390/microorganisms12112375)
Supplement: Supplementary file 1 [file microorganisms-12-02375-s001.zip]

Archive with 9 entries (9 files):
- Vibrio campbellii.csv
- Vibrio harveyi.csv
- Vibrio lentus.csv
- Vibrio parahaemolyticus.csv
- vibrio vulnificus.csv
- Aeromonas veronii.csv
- ANI-output.txt
- Cytotoxicity-ANOVA.xlsx
- Supplementary tables.pdf
