# Supplementary material for: Genomic Insight into Zoonotic and Environmental Vibrio vulnificus: Strains with T3SS2 as a Novel Threat to Public Health
Source: Microorganisms. 2024 Nov 20;12(11):2375. doi: 10.3390/microorganisms12112375 (PMC11596471; doi:10.3390/microorganisms12112375)
Supplement: Supplementary file 1 [file microorganisms-12-02375-s001.zip › Vibrio campbellii.csv]

Locus	Accession	BioProject	BioSample	Assembly	Definition	organism	title	journal	authors	pubmed	strain	isolate	host	isolation_source	plasmid	country	collection_date	location	lat_lon	mol_type	subtype	note	geo_loc_name
BBKV01000126	BBKV01000126	BioProject:PRJDB3039	BioSample:SAMD00019131		Vibrio campbellii DNA, scaffold: scaffold126_cov106, strain: 051011F, whole genome shotgun sequence	Vibrio campbellii	Contrasting inter- and intraspecies recombination patterns in the 'Harveyi clade' vibrio collected over large spatial and temporal scales	Genome Biol Evol 7 (1), 71-80 (2014)	Urbanczyk,H., Ogura,Y. and Hayashi,T.	25527835	051011F									genomic DNA		scaffold: scaffold126_cov106
BBKG01000023	BBKG01000023	BioProject:PRJDB3039	BioSample:SAMD00019132		Vibrio campbellii DNA, contig: Vibrio_campbellii_051011G00023, strain: 051011G, whole genome shotgun sequence	Vibrio campbellii	Contrasting inter- and intraspecies recombination patterns in the 'Harveyi clade' vibrio collected over large spatial and temporal scales	Genome Biol Evol 7 (1), 71-80 (2014)	Urbanczyk,H., Ogura,Y. and Hayashi,T.	25527835	051011G									genomic DNA		contig: Vibrio_campbellii_051011G00023
JSFE01000003	JSFE01000003	BioProject:PRJNA265005	BioSample:SAMN03145036		Vibrio campbellii strain UMTGB204 contig000003, whole genome shotgun sequence	Vibrio campbellii	Genome Sequence of Vibrio campbellii Strain UMTGB204, a Marine Bacterium Isolated from a Green Barrel Tunicate	Genome Announc 3 (2) (2015)	Gan,H.Y., Noor,M.E., Saari,N.A., Musa,N., Mustapha,B., Usup,G. and Danish-Daniel,M.	25814609	UMTGB204		Didemnum molle (Green Barrel Tunicate)				Oct-2012			genomic DNA			Malaysia: Bidong Island, Terengganu
