# Supplementary material for: Genomic Insight into Zoonotic and Environmental Vibrio vulnificus: Strains with T3SS2 as a Novel Threat to Public Health
Source: Microorganisms. 2024 Nov 20;12(11):2375. doi: 10.3390/microorganisms12112375 (PMC11596471; doi:10.3390/microorganisms12112375)
Supplement: Supplementary file 1 [file microorganisms-12-02375-s001.zip › Vibrio harveyi.csv]

Locus	Accession	BioProject	BioSample	Assembly	Definition	organism	title	journal	authors	pubmed	strain	isolate	host	isolation_source	plasmid	country	collection_date	location	lat_lon	mol_type	subtype	note	geo_loc_name
CP014038	CP014038	BioProject:PRJNA231221	BioSample:SAMN03996323		Vibrio harveyi strain FDAARGOS_107 chromosome 1, complete sequence	Vibrio harveyi	FDA dAtabase for Regulatory Grade micrObial Sequences (FDA-ARGOS): Supporting development and validation of Infectious Disease Dx tests	Unpublished	Hoffmann,M., Allard,M., Evans,P., Brown,E., Tallon,L., Sadzewicz,L., Sengamalay,N., Ott,S., Godinez,A., Nagaraj,S., Vyas,G., Aluvathingal,J., Nadendla,S., Geyer,C. and Sichtig,H.		FDAARGOS_107			Shark						genomic DNA			Bahamas
CP045070	CP045070	BioProject:PRJNA576309	BioSample:SAMN12989727		Vibrio harveyi strain WXL538 chromosome 1, complete sequence	Vibrio harveyi	Two highly similar chitinases from marine Vibrio species have different enzymatic properties	Unpublished	He,X.		WXL538			seawater			15-Oct			genomic DNA			China: East China Sea
CP080098	CP080098	BioProject:PRJNA749085	BioSample:SAMN20353411		Vibrio harveyi strain 1 chromosome 2, complete sequence	Vibrio harveyi	Deciphering the virulent Vibrio harveyi causing spoilage in muscle of aquatic crustacean Litopenaeus vannamei	Unpublished	Gan,L., Zheng,J., Xu,W.-H., Lin,J., Liu,J., Zhang,Y., Lv,Z., Jia,Y., Guo,Q., Chen,S., Liu,C., Defoirdt,T., Qin,Q. and Liu,Y.		1		Penaeus vannamei				2018/6/10			genomic DNA			China: Guangdong
BBXN01000010	BBXN01000010	BioProject:PRJDB3995	BioSample:SAMD00032033	Sequence Read Archive:DRR037147	Vibrio harveyi DNA, contig: scaffold4_sub2, strain: KC13.17.5, whole genome shotgun sequence	Vibrio harveyi	Draft Genome Sequence of Non-Vibrio parahaemolyticus Acute Hepatopancreatic Necrosis Disease Strain KC13.17.5, Isolated from Diseased Shrimp in Vietnam	Genome Announc 3 (5), e00978-15 (2015)	Kondo,H., Van,P.T., Dang,L.T. and Hirono,I.	26383659	KC13.17.5									genomic DNA		contig: scaffold4_sub2
ABKWQK010000012	ABKWQK010000012	BioProject:PRJNA590891	BioSample:SAMN16134147	Sequence Read Archive:SRR12642299	Vibrio harveyi strain 20MO08SH02-V2 SAMN16134147-rid13259903.denovo.12, whole genome shotgun sequence	Vibrio harveyi	Direct Submission	Submitted (03-NOV-2021) Center for Veterinary Medicine, US Food and Drug Administration, 8401 Muirkirk Rd, Laurel, MD, USA			20MO08SH02-V2			shrimp			2020/8/10			genomic DNA			USA: MO
JACGMA010000001	JACGMA010000001	BioProject:PRJNA266293	BioSample:SAMN13500480		Vibrio harveyi strain 2013V-1036 Contig1_2013V-1036, whole genome shotgun sequence	Vibrio harveyi	Updated Vibrio ANI Manuscript Genomes	Unpublished	Batra,D., Monica,S., Taylor,G., Lee,K., Cheryl,T., Rebecca,L. and Zack,R.		2013V-1036									genomic DNA
DAUCHD010000019	DAUCHD010000019	BioProject:PRJNA514245	BioSample:SAMN24018727	Sequence Read Archive:SRR17393361	TPA_asm: Vibrio harveyi isolate YJ170 SAMN24018727-rid20678763.denovo.21, whole genome shotgun sequence	Vibrio harveyi	SKESA: strategic k-mer extension for scrupulous assemblies	Genome Biol 19 (1), 153 (2018)	Souvorov,A., Agarwala,R. and Lipman,D.J.	30286803		YJ170		rearing water			2019/9/1		40.41 N 122.22 E	genomic DNA			China: Liaoning
DAUCHC010000021	DAUCHC010000021	BioProject:PRJNA514245	BioSample:SAMN24018722	Sequence Read Archive:SRR17393357	TPA_asm: Vibrio harveyi isolate YK60 SAMN24018722-rid20678563.denovo.23, whole genome shotgun sequence	Vibrio harveyi	SKESA: strategic k-mer extension for scrupulous assemblies	Genome Biol 19 (1), 153 (2018)	Souvorov,A., Agarwala,R. and Lipman,D.J.	30286803		YK60		rearing water			2018/9/1		40.41 N 122.22 E	genomic DNA			China: Liaoning
DAUCGZ010000020	DAUCGZ010000020	BioProject:PRJNA514245	BioSample:SAMN24018726	Sequence Read Archive:SRR17393362	TPA_asm: Vibrio harveyi isolate YJ160 SAMN24018726-rid20678573.denovo.22, whole genome shotgun sequence	Vibrio harveyi	SKESA: strategic k-mer extension for scrupulous assemblies	Genome Biol 19 (1), 153 (2018)	Souvorov,A., Agarwala,R. and Lipman,D.J.	30286803		YJ160		rearing water			2019/9/1		40.41 N 122.22 E	genomic DNA			China: Liaoning
ABMECR010000012	ABMECR010000012	BioProject:PRJNA590891	BioSample:SAMN37317685	Sequence Read Archive:SRR25945259	Vibrio harveyi strain 23MO08SH01-V1 SAMN37317685-rid19367533.denovo.12, whole genome shotgun sequence	Vibrio harveyi	Direct Submission	Submitted (07-SEP-2023) Center for Veterinary Medicine, US Food and Drug Administration, 8401 Muirkirk Rd, Laurel, MD, USA			23MO08SH01-V1			shrimp			2023			genomic DNA			USA: MO
