# Supplementary material for: Genomic Insight into Zoonotic and Environmental Vibrio vulnificus: Strains with T3SS2 as a Novel Threat to Public Health
Source: Microorganisms. 2024 Nov 20;12(11):2375. doi: 10.3390/microorganisms12112375 (PMC11596471; doi:10.3390/microorganisms12112375)
Supplement: Supplementary file 1 [file microorganisms-12-02375-s001.zip › Vibrio lentus.csv]

Locus	Accession	BioProject	BioSample	Assembly	Definition	organism	title	journal	authors	pubmed	strain	isolate	host	isolation_source	plasmid	country	collection_date	location	lat_lon	mol_type	subtype	note	geo_loc_name
JAKMYA010000032	JAKMYA010000032	BioProject:PRJNA797364	BioSample:SAMN25002004		Vibrio lentus strain S/24/09 B NODE_32_length_55361_cov_35.189159, whole genome shotgun sequence	Vibrio lentus	Vibrio aestuarianus Clade A and Clade B isolates are associated with Pacific oyster (Crassostrea gigas) disease outbreaks across Ireland	Unpublished	Coyle,N., O'Toole,C., Thomas,J.C.L., Ryder,D., Cheslett,D., Feist,S., Bean,T., Joseph,A., Waina,A., Feil,E. and Verner-Jeffreys,D.W.		S/24/09 B		Crassostrea gigas	haemolymph			2009			genomic DNA			Ireland: Loughros Beag
