# Supplementary material for: Genomic Insight into Zoonotic and Environmental Vibrio vulnificus: Strains with T3SS2 as a Novel Threat to Public Health
Source: Microorganisms. 2024 Nov 20;12(11):2375. doi: 10.3390/microorganisms12112375 (PMC11596471; doi:10.3390/microorganisms12112375)
Supplement: Supplementary file 1 [file microorganisms-12-02375-s001.zip › Vibrio parahaemolyticus.csv]

Locus	Accession	BioProject	BioSample	Assembly	Definition	organism	title	journal	authors	pubmed	strain	isolate	host	isolation_source	plasmid	country	collection_date	location	lat_lon	mol_type	subtype	note	geo_loc_name
CP040102	CP040102	BioProject:PRJNA541191	BioSample:SAMN11579496		Vibrio parahaemolyticus strain LVP2 chromosome 2, complete sequence	Vibrio parahaemolyticus	Vibrio parahaemolyticus isolates obtained from crayfish	Unpublished	Li,J.		LVP2			crayfish			2013			genomic DNA			China
JACBRT010000002	JACBRT010000002	BioProject:PRJNA643807	BioSample:SAMN15429052		Vibrio parahaemolyticus strain INSP0035 2, whole genome shotgun sequence	Vibrio parahaemolyticus	Vibrio parahaemolyticus from Peru	Unpublished	Gavilan,R.G., Caro,J., Mestanza,O. and Quino,W.		INSP0035			environmental			2017		10.00 S 76.00 W	genomic DNA			Peru
NNHJ01000014	NNHJ01000014	BioProject:PRJNA393608	BioSample:SAMN07338101		Vibrio parahaemolyticus strain E3_10 E3_10_contig014, whole genome shotgun sequence	Vibrio parahaemolyticus	Recent mixing of Vibrio parahaemolyticus populations	Unpublished	Cui,Y.		E3_10			fish			2014			genomic DNA			China: Zhejiang
JBBMUE010000001	JBBMUE010000001	BioProject:PRJNA1071824	BioSample:SAMN40650205		Vibrio parahaemolyticus strain S3318 Contig_1, whole genome shotgun sequence	Vibrio parahaemolyticus	Prevalence and Population Analysis of Vibrio parahaemolyticus Isolated from Clinical and Environmental Samples in Huzhou, China	Unpublished	Dong,F.		S3318			environmental			2023/6/28			genomic DNA			China
JAQBMZ010000021	JAQBMZ010000021	BioProject:PRJNA916079	BioSample:SAMN32411363		Vibrio parahaemolyticus strain Z19-1 Z19-1.contig00021, whole genome shotgun sequence	Vibrio parahaemolyticus	Vibrio parahaemolyticus from Migratory birds in China carries an extra copy of tRNA-Gly and plasmid-mediated quinolone resistance (PMQR) gene qnrD	Unpublished	Zheng,L.		Z19-1		Ardeola bacchus	feces			Mar-19			genomic DNA			China: Guangdong
JAQBMY010000022	JAQBMY010000022	BioProject:PRJNA916077	BioSample:SAMN32411360		Vibrio parahaemolyticus strain Z14-2 Z14-2.contig00022, whole genome shotgun sequence	Vibrio parahaemolyticus	Vibrio parahaemolyticus from Migratory birds in China carries an extra copy of tRNA-Gly and plasmid-mediated quinolone resistance (PMQR) gene qnrD	Unpublished	Zheng,L.		Z14-2		Ardeola bacchus	feces			Mar-19			genomic DNA			China: Guangdong
JAQBMW010000024	JAQBMW010000024	BioProject:PRJNA916074	BioSample:SAMN32411358		Vibrio parahaemolyticus strain Z13-2 Z13-2.contig00024, whole genome shotgun sequence	Vibrio parahaemolyticus	Vibrio parahaemolyticus from Migratory birds in China carries an extra copy of tRNA-Gly and plasmid-mediated quinolone resistance (PMQR) gene qnrD	Unpublished	Zheng,L.		Z13-2		Ardeola bacchus	feces			Mar-19			genomic DNA			China: Guangdong
JAQBMV010000021	JAQBMV010000021	BioProject:PRJNA916073	BioSample:SAMN32411357		Vibrio parahaemolyticus strain Z13-1 Z13-1.contig00021, whole genome shotgun sequence	Vibrio parahaemolyticus	Vibrio parahaemolyticus from Migratory birds in China carries an extra copy of tRNA-Gly and plasmid-mediated quinolone resistance (PMQR) gene qnrD	Unpublished	Zheng,L.		Z13-1		Ardeola bacchus	feces			Mar-19			genomic DNA			China: Guangdong
JACDZK010000006	JACDZK010000006	BioProject:PRJNA643807	BioSample:SAMN15429053		Vibrio parahaemolyticus strain INSP0041017 6, whole genome shotgun sequence	Vibrio parahaemolyticus	Vibrio parahaemolyticus from Peru	Unpublished	Gavilan,R.G., Caro,J., Mestanza,O. and Quino,W.		INSP0041017			environmental			2017		10.00 S 76.00 W	genomic DNA			Peru
JBCIJF010000001	JBCIJF010000001	BioProject:PRJNA1104774	BioSample:SAMN41086671		Vibrio parahaemolyticus strain 2020FR43 Scaffold1_1, whole genome shotgun sequence	Vibrio parahaemolyticus	Antimicrobial susceptibility and genomic characterization of Vibrio parahaemolyticus isolated from aquatic foods in 15 provinces, China, 2020	Int J Food Microbiol 418, 110737 (2024)	Bai,Y., Yang,Q., Sun,Y., Li,F., Sun,J., Yang,S., Yang,D., Peng,Z., Yang,B., Xu,J., Dong,Y., Yan,S. and Li,N.	38749264	2020FR43			seafood			2020/6/27		30.14 N 120.12 E	genomic DNA			China: Zhejiang
JBCIIO010000002	JBCIIO010000002	BioProject:PRJNA1104774	BioSample:SAMN41086688		Vibrio parahaemolyticus strain 2020FR65 Scaffold2_1, whole genome shotgun sequence	Vibrio parahaemolyticus	Antimicrobial susceptibility and genomic characterization of Vibrio parahaemolyticus isolated from aquatic foods in 15 provinces, China, 2020	Int J Food Microbiol 418, 110737 (2024)	Bai,Y., Yang,Q., Sun,Y., Li,F., Sun,J., Yang,S., Yang,D., Peng,Z., Yang,B., Xu,J., Dong,Y., Yan,S. and Li,N.	38749264	2020FR65			Freshwater fish			2020/6/27		30.14 N 120.12 E	genomic DNA			China: Zhejiang
JARKEJ010000007	JARKEJ010000007	BioProject:PRJNA945258	BioSample:SAMN33776902		Vibrio parahaemolyticus strain Vb315 NODE_7_length_253089_cov_88.719938, whole genome shotgun sequence	Vibrio parahaemolyticus	Molecular epidemic characterization survey of Vibrio spp. from China	Unpublished	Zheng,Z. and Ye,L.		Vb315			food			2015		22.55 N 114.09 E	genomic DNA			China: Shenzhen
JAQBKR010000008	JAQBKR010000008	BioProject:PRJNA915835	BioSample:SAMN32407507		Vibrio parahaemolyticus strain 24-1 24-1.contig00008, whole genome shotgun sequence	Vibrio parahaemolyticus	Vibrio parahaemolyticus from Migratory birds in China carries an extra copy of tRNA-Gly and plasmid-mediated quinolone resistance (PMQR) gene qnrD	Unpublished	Zheng,L.		1��24��		Charadriiformes	feces			Mar-19			genomic DNA			China: Guangdong
JACENT010000005	JACENT010000005	BioProject:PRJNA647777	BioSample:SAMN15597509		Vibrio parahaemolyticus strain BI-6G contig00005, whole genome shotgun sequence	Vibrio parahaemolyticus	Prevalence, genomic characterization, and risk assessment of human pathogenic Vibrio species in seafood	J Food Prot (2022) In press	Neetoo,H., Reega,K., Manoga,Z.S., Nazurally,N., Bhoyroo,V., Allam,M., Jaufeerally-Fakim,Y., Ghoorah,A.W., Jaumdally,W., Hossen,A.M., Mayghun,F., Ismail,A. and Hosenally,M.	35880931	BI-6G		Saccostrea cucullata				25-Jun-18		20.0636 S 57.6835 E	genomic DNA		genotype: ST1146	Mauritius: Poudre d'Or
NNLF01000068	NNLF01000068	BioProject:PRJNA393608	BioSample:SAMN07338001		Vibrio parahaemolyticus strain C4_7 C4_7_contig068, whole genome shotgun sequence	Vibrio parahaemolyticus	Recent mixing of Vibrio parahaemolyticus populations	Unpublished	Cui,Y.		C4_7			fish			2014			genomic DNA			China: Shandong
JBCIHH010000009	JBCIHH010000009	BioProject:PRJNA1104774	BioSample:SAMN41086721		Vibrio parahaemolyticus strain 2020FR110 Scaffold8_1, whole genome shotgun sequence	Vibrio parahaemolyticus	Antimicrobial susceptibility and genomic characterization of Vibrio parahaemolyticus isolated from aquatic foods in 15 provinces, China, 2020	Int J Food Microbiol 418, 110737 (2024)	Bai,Y., Yang,Q., Sun,Y., Li,F., Sun,J., Yang,S., Yang,D., Peng,Z., Yang,B., Xu,J., Dong,Y., Yan,S. and Li,N.	38749264	2020FR110			Freshwater fish			2020/6/27		22.81 N 108.32 E	genomic DNA			China: Guangxi
QYSP01000001	QYSP01000001	BioProject:PRJNA491373	BioSample:SAMN10076548		Vibrio parahaemolyticus strain Vp3 contig1, whole genome shotgun sequence	Vibrio parahaemolyticus	Comparative Genomic Analysis Reveals the Potential Risk of Vibrio parahaemolyticus Isolated From Ready-To-Eat Foods in China	Front Microbiol 10, 186 (2019)	Pang,R., Xie,T., Wu,Q., Li,Y., Lei,T., Zhang,J., Ding,Y., Wang,J., Xue,L., Chen,M., Wei,X., Zhang,Y., Zhang,S. and Yang,X.	30792709	Vp3			Stewed meat			Jun-12			genomic DNA			China: Beihai
POBZ01000024	POBZ01000024	BioProject:PRJNA429067	BioSample:SAMN08329233		Vibrio parahaemolyticus strain MVP3 contig24, whole genome shotgun sequence	Vibrio parahaemolyticus	Genomics of EMS/AHPND-causing Vibrio parahaemolyticus strains impacting Malaysian Shrimp Aquaculture	Unpublished	Yan,C.Z.Y.		MVP3			Aquaculture pond water			2016			genomic DNA			Malaysia: Negeri Sembilan
POBY01000028	POBY01000028	BioProject:PRJNA429067	BioSample:SAMN08329234		Vibrio parahaemolyticus strain MVP5 contig28, whole genome shotgun sequence	Vibrio parahaemolyticus	Genomics of EMS/AHPND-causing Vibrio parahaemolyticus strains impacting Malaysian Shrimp Aquaculture	Unpublished	Yan,C.Z.Y.		MVP5			Aquaculture pond water			2016			genomic DNA			Malaysia: Negeri Sembilan
MSBZ01000060	MSBZ01000060	BioProject:PRJNA355210	BioSample:SAMN06066420		Vibrio parahaemolyticus strain MVP4 Contigs60, whole genome shotgun sequence	Vibrio parahaemolyticus	New sequence type of Vibrio parahaemolyticus isolated from Malaysian aquaculture pond as revealed by whole genome sequencing	Unpublished	Foo,S.M., Gui,K., Eng,W.W.H. and Gan,H.M.		MVP4			aquaculture pond			2016			genomic DNA			Malaysia: Negeri Sembilan
JBCIEI010000020	JBCIEI010000020	BioProject:PRJNA1104774	BioSample:SAMN41086798		Vibrio parahaemolyticus strain 2020FR208 Scaffold19_1, whole genome shotgun sequence	Vibrio parahaemolyticus	Antimicrobial susceptibility and genomic characterization of Vibrio parahaemolyticus isolated from aquatic foods in 15 provinces, China, 2020	Int J Food Microbiol 418, 110737 (2024)	Bai,Y., Yang,Q., Sun,Y., Li,F., Sun,J., Yang,S., Yang,D., Peng,Z., Yang,B., Xu,J., Dong,Y., Yan,S. and Li,N.	38749264	2020FR208			Freshwater fish			2020/6/27		45.75 N 126.63 E	genomic DNA			China: Heilongjiang
CAMFHU010000033	CAMFHU010000033	BioProject:PRJEB53801	BioSample:SAMEA110176655		Vibrio parahaemolyticus isolate 8 genome assembly, contig: NODE_33_length_22092_cov_10.729752, whole genome shotgun sequence	Vibrio parahaemolyticus	Direct Submission	Submitted (26-JUL-2022) Computational Biology and Microbial Ecology, KR 1 No. 18A 12, Colombia	Reyes,A.			8		Macerated stomach and hepatopancreas samples from shrimp. Samples were grown in TCBS and colonies purified on TSA plates according to morphology. Isolate was cultured in TCBS.						genomic DNA		contig: NODE_33_length_22092_cov_10.729752
CAMFHR010000030	CAMFHR010000030	BioProject:PRJEB53801	BioSample:SAMEA110176656		Vibrio parahaemolyticus isolate 9 genome assembly, contig: NODE_30_length_22839_cov_12.152166, whole genome shotgun sequence	Vibrio parahaemolyticus	Direct Submission	Submitted (26-JUL-2022) Computational Biology and Microbial Ecology, KR 1 No. 18A 12, Colombia	Reyes,A.			9		Macerated stomach and hepatopancreas samples from shrimp. Samples were grown in TCBS and colonies purified on TSA plates according to morphology. Isolate was cultured in TCBS.						genomic DNA		contig: NODE_30_length_22839_cov_12.152166
CAMFHO010000037	CAMFHO010000037	BioProject:PRJEB53801	BioSample:SAMEA110176650		Vibrio parahaemolyticus isolate 3 genome assembly, contig: NODE_37_length_23174_cov_29.058663, whole genome shotgun sequence	Vibrio parahaemolyticus	Direct Submission	Submitted (26-JUL-2022) Computational Biology and Microbial Ecology, KR 1 No. 18A 12, Colombia	Reyes,A.			3		Macerated stomach and hepatopancreas samples from shrimp. Samples were grown in TCBS and colonies purified on TSA plates according to morphology. Isolate was cultured in TCBS.						genomic DNA		contig: NODE_37_length_23174_cov_29.058663
CAMFHI010000033	CAMFHI010000033	BioProject:PRJEB53801	BioSample:SAMEA110176657		Vibrio parahaemolyticus isolate 10 genome assembly, contig: NODE_33_length_22068_cov_28.651748, whole genome shotgun sequence	Vibrio parahaemolyticus	Direct Submission	Submitted (26-JUL-2022) Computational Biology and Microbial Ecology, KR 1 No. 18A 12, Colombia	Reyes,A.			10		Macerated stomach and hepatopancreas samples from shrimp. Samples were grown in TCBS and colonies purified on TSA plates according to morphology. Isolate was cultured in TCBS.						genomic DNA		contig: NODE_33_length_22068_cov_28.651748
JBCIHD010000020	JBCIHD010000020	BioProject:PRJNA1104774	BioSample:SAMN41086725		Vibrio parahaemolyticus strain 2020FR116 Scaffold20_1, whole genome shotgun sequence	Vibrio parahaemolyticus	Antimicrobial susceptibility and genomic characterization of Vibrio parahaemolyticus isolated from aquatic foods in 15 provinces, China, 2020	Int J Food Microbiol 418, 110737 (2024)	Bai,Y., Yang,Q., Sun,Y., Li,F., Sun,J., Yang,S., Yang,D., Peng,Z., Yang,B., Xu,J., Dong,Y., Yan,S. and Li,N.	38749264	2020FR116			Freshwater fish			2020/6/27		22.81 N 108.32 E	genomic DNA			China: Guangxi
JABCIM010000015	JABCIM010000015	BioProject:PRJNA613630	BioSample:SAMN14411437		Vibrio parahaemolyticus strain Vp54 contig15, whole genome shotgun sequence	Vibrio parahaemolyticus	A database for risk assessment and comparative genomic analysis of foodborne Vibrio parahaemolyticus in China	Sci Data 7 (1), 321 (2020)	Pang,R., Li,Y., Chen,M., Zeng,H., Lei,T., Zhang,J., Ding,Y., Wang,J., Wu,S., Ye,Q., Zhang,J. and Wu,Q.	33009407	Vp54			shrimp			2012		45.8 N 126.53 E	genomic DNA			China: Harbin
JAUIQE010000001	JAUIQE010000001	BioProject:PRJNA980916	BioSample:SAMN35713726		Vibrio parahaemolyticus strain Tumbes-M02 contig_1, whole genome shotgun sequence	Vibrio parahaemolyticus	Whole Genome Sequencing of Nine Vibrio parahaemolyticus strains encoding (Pir) Toxin-like Genes from Shrimp Cultures in Northern Peru using Oxford Nanopore Technologies	Unpublished	Tapia Chirinos,S., Salcedo Mejia,L., Velazco Pena,R., Tataje Lavanda,L., Dominguez Mendoza,L., Nunure Ortega,J., Ramos Espinoza,F. and Gomez Sanchez Orezzoli,M.		Tumbes-M02		Penaeus vannamei	Hepatopancreas			2022/8/25		3.5669 S 80.4515 W	genomic DNA			Peru: Tumbes
JADQES010000031	JADQES010000031	BioProject:PRJNA677930	BioSample:SAMN16783366		Vibrio parahaemolyticus strain VP190 contig00031, whole genome shotgun sequence	Vibrio parahaemolyticus	Genetic Structure, Function, and Evolution of Capsule Biosynthesis Loci in Vibrio parahaemolyticus	Front Microbiol 11, 546150 (2021)	Bian,S., Zeng,W., Li,Q., Li,Y., Wong,N.K., Jiang,M., Zuo,L., Hu,Q. and Li,L.	33505361	VP190			seawater			2008		22.50 N 114.00 E	genomic DNA			China:Guangdong, Shenzhen
DAHSMZ010000022	DAHSMZ010000022	BioProject:PRJNA514245	BioSample:SAMN20352725	Sequence Read Archive:SRR15218582	TPA_asm: Vibrio parahaemolyticus strain SPVP140007 SAMN20352725-rid14646553.denovo.26, whole genome shotgun sequence	Vibrio parahaemolyticus	SKESA: strategic k-mer extension for scrupulous assemblies	Genome Biol 19 (1), 153 (2018)	Souvorov,A., Agarwala,R. and Lipman,D.J.	30286803	SPVP140007			Environment			2014/3/11			genomic DNA			China: Shenzhen
JAUIQH010000003	JAUIQH010000003	BioProject:PRJNA980916	BioSample:SAMN35682265		Vibrio parahaemolyticus strain Tumbes-M05 contig_3, whole genome shotgun sequence	Vibrio parahaemolyticus	Whole Genome Sequencing of Nine Vibrio parahaemolyticus strains encoding (Pir) Toxin-like Genes from Shrimp Cultures in Northern Peru using Oxford Nanopore Technologies	Unpublished	Tapia Chirinos,S., Salcedo Mejia,L., Velazco Pena,R., Tataje Lavanda,L., Dominguez Mendoza,L., Nunure Ortega,J., Ramos Espinoza,F. and Gomez Sanchez Orezzoli,M.		Tumbes-M05		Penaeus vannamei	Hepatopancreas			2022/8/25		3.5669 S 80.4515 W	genomic DNA			Peru: Tumbes
JAUIQJ010000002	JAUIQJ010000002	BioProject:PRJNA980916	BioSample:SAMN35682212		Vibrio parahaemolyticus strain Tumbes-M07 contig_3, whole genome shotgun sequence	Vibrio parahaemolyticus	Whole Genome Sequencing of Nine Vibrio parahaemolyticus strains encoding (Pir) Toxin-like Genes from Shrimp Cultures in Northern Peru using Oxford Nanopore Technologies	Unpublished	Tapia Chirinos,S., Salcedo Mejia,L., Velazco Pena,R., Tataje Lavanda,L., Dominguez Mendoza,L., Nunure Ortega,J., Ramos Espinoza,F. and Gomez Sanchez Orezzoli,M.		Tumbes-M07		Penaeus vannamei	Hepatopancreas			2022/8/25		3.5669 S 80.4515 W	genomic DNA			Peru: Tumbes
JAUIQI010000003	JAUIQI010000003	BioProject:PRJNA980916	BioSample:SAMN35682237		Vibrio parahaemolyticus strain Tumbes-M06 contig_3, whole genome shotgun sequence	Vibrio parahaemolyticus	Whole Genome Sequencing of Nine Vibrio parahaemolyticus strains encoding (Pir) Toxin-like Genes from Shrimp Cultures in Northern Peru using Oxford Nanopore Technologies	Unpublished	Tapia Chirinos,S., Salcedo Mejia,L., Velazco Pena,R., Tataje Lavanda,L., Dominguez Mendoza,L., Nunure Ortega,J., Ramos Espinoza,F. and Gomez Sanchez Orezzoli,M.		Tumbes-M06		Penaeus vannamei	Hepatopancreas			2022/8/25		3.5669 S 80.4515 W	genomic DNA			Peru: Tumbes
JAUIQG010000005	JAUIQG010000005	BioProject:PRJNA980916	BioSample:SAMN35682264		Vibrio parahaemolyticus strain Tumbes-M04 contig_5, whole genome shotgun sequence	Vibrio parahaemolyticus	Whole Genome Sequencing of Nine Vibrio parahaemolyticus strains encoding (Pir) Toxin-like Genes from Shrimp Cultures in Northern Peru using Oxford Nanopore Technologies	Unpublished	Tapia Chirinos,S., Salcedo Mejia,L., Velazco Pena,R., Tataje Lavanda,L., Dominguez Mendoza,L., Nunure Ortega,J., Ramos Espinoza,F. and Gomez Sanchez Orezzoli,M.		Tumbes-M04		Penaeus vannamei	Hepatopancreas			2022/8/25		3.5669 S 80.4515 W	genomic DNA			Peru: Tumbes
JAUIQK010000003	JAUIQK010000003	BioProject:PRJNA980916	BioSample:SAMN35682238		Vibrio parahaemolyticus strain Tumbes-M10 contig_3, whole genome shotgun sequence	Vibrio parahaemolyticus	Whole Genome Sequencing of Nine Vibrio parahaemolyticus strains encoding (Pir) Toxin-like Genes from Shrimp Cultures in Northern Peru using Oxford Nanopore Technologies	Unpublished	Tapia Chirinos,S., Salcedo Mejia,L., Velazco Pena,R., Tataje Lavanda,L., Dominguez Mendoza,L., Nunure Ortega,J., Ramos Espinoza,F. and Gomez Sanchez Orezzoli,M.		Tumbes-M10		Penaeus vannamei	Hepatopancreas			2022/8/25		3.5669 S 80.4515 W	genomic DNA			Peru: Tumbes
JAUIQF010000003	JAUIQF010000003	BioProject:PRJNA980916	BioSample:SAMN35682234		Vibrio parahaemolyticus strain Tumbes-M03 contig_3, whole genome shotgun sequence	Vibrio parahaemolyticus	Whole Genome Sequencing of Nine Vibrio parahaemolyticus strains encoding (Pir) Toxin-like Genes from Shrimp Cultures in Northern Peru using Oxford Nanopore Technologies	Unpublished	Tapia Chirinos,S., Salcedo Mejia,L., Velazco Pena,R., Tataje Lavanda,L., Dominguez Mendoza,L., Nunure Ortega,J., Ramos Espinoza,F. and Gomez Sanchez Orezzoli,M.		Tumbes-M03		Penaeus vannamei	Hepatopancreas			2022/8/25		3.5669 S 80.4515 W	genomic DNA			Peru: Tumbes
JADQEM010000001	JADQEM010000001	BioProject:PRJNA677930	BioSample:SAMN16783372		Vibrio parahaemolyticus strain VP203 contig00001, whole genome shotgun sequence	Vibrio parahaemolyticus	Genetic Structure, Function, and Evolution of Capsule Biosynthesis Loci in Vibrio parahaemolyticus	Front Microbiol 11, 546150 (2021)	Bian,S., Zeng,W., Li,Q., Li,Y., Wong,N.K., Jiang,M., Zuo,L., Hu,Q. and Li,L.	33505361	VP203			seafood			2008		22.50 N 114.00 E	genomic DNA			China:Guangdong, Shenzhen
AAZQTO010000043	AAZQTO010000043	BioProject:PRJNA706389	BioSample:SAMN18509452	Sequence Read Archive:SRR14078466	Vibrio parahaemolyticus strain 210032 SAMN18509452-rid11820943.denovo.47, whole genome shotgun sequence	Vibrio parahaemolyticus	Direct Submission	Submitted (26-MAR-2021) Center for Food Safety and Applied Nutrition, US Food and Drug Administration, 5100 Paint Branch Pkwy, College Park, MD, USA			210032			Hard Clam			2016/6/6			genomic DNA			USA: NJ
AAXMLB010000069	AAXMLB010000069	BioProject:PRJNA266293	BioSample:SAMN15848063	Sequence Read Archive:SRR12467402	Vibrio parahaemolyticus strain PNUSAV001234 SAMN15848063-rid10341343.denovo.072, whole genome shotgun sequence	Vibrio parahaemolyticus	Direct Submission	Submitted (18-AUG-2020) Enteric Diseases Laboratory Branch, Centers for Disease Control and Prevention, 1600 Clifton Rd., MS C03, Atlanta, GA 30333, USA			PNUSAV001234									genomic DNA			USA
AAXMXP010000003	AAXMXP010000003	BioProject:PRJNA266293	BioSample:SAMN12771775	Sequence Read Archive:SRR10129659	Vibrio parahaemolyticus strain PNUSAV001015 SAMN12771775-rid8238343.denovo.03, whole genome shotgun sequence	Vibrio parahaemolyticus	Direct Submission	Submitted (17-SEP-2019) Enteric Diseases Laboratory Branch, Centers for Disease Control and Prevention, 1600 Clifton Rd., MS C03, Atlanta, GA 30333, USA	Tarr,C.L., Trees,E., Katz,L.S., Carleton-Romer,H.A., Stroika,S., Kucerova,Z., Roache,K.F., Sabol,A.L., Besser,J. and Gerner-Smidt,P.		PNUSAV001015									genomic DNA			USA
ABABHW010000021	ABABHW010000021	BioProject:PRJNA706389	BioSample:SAMN18528258	Sequence Read Archive:SRR14097098	Vibrio parahaemolyticus strain 210271 SAMN18528258-rid11829833.denovo.26, whole genome shotgun sequence	Vibrio parahaemolyticus	Direct Submission	Submitted (29-MAR-2021) Center for Food Safety and Applied Nutrition, US Food and Drug Administration, 5100 Paint Branch Pkwy, College Park, MD, USA			210271			oyster			2018/6/18			genomic DNA			USA: NJ
ABBBBM010000024	ABBBBM010000024	BioProject:PRJNA266293	BioSample:SAMN19918804	Sequence Read Archive:SRR14949218	Vibrio parahaemolyticus strain PNUSAV001640 SAMN19918804-rid12567603.denovo.26, whole genome shotgun sequence	Vibrio parahaemolyticus	Direct Submission	Submitted (29-JUN-2021) Enteric Diseases Laboratory Branch, Centers for Disease Control and Prevention, 1600 Clifton Rd., MS C03, Atlanta, GA 30333, USA			PNUSAV001640			Oyster			2021/6/21			genomic DNA			USA
ABQPIJ010000020	ABQPIJ010000020	BioProject:PRJNA706389	BioSample:SAMN40298855	Sequence Read Archive:SRR28258710	Vibrio parahaemolyticus strain V23017896 SAMN40298855-rid21213623.denovo.20, whole genome shotgun sequence	Vibrio parahaemolyticus	Direct Submission	Submitted (07-MAR-2024) Center for Food Safety and Applied Nutrition, US Food and Drug Administration, 5100 Paint Branch Pkwy, College Park, MD, USA			V23017896			oyster			2023/8/10			genomic DNA			USA: NJ
ABQLRX010000020	ABQLRX010000020	BioProject:PRJNA266293	BioSample:SAMN40202958	Sequence Read Archive:SRR28165161	Vibrio parahaemolyticus strain PNUSAV005286 SAMN40202958-rid21154263.denovo.25, whole genome shotgun sequence	Vibrio parahaemolyticus	Direct Submission	Submitted (29-FEB-2024) Enteric Diseases Laboratory Branch, Centers for Disease Control and Prevention, 1600 Clifton Rd., MS C03, Atlanta, GA 30333, USA			PNUSAV005286			Oyster						genomic DNA			USA
ABFKIQ010000026	ABFKIQ010000026	BioProject:PRJNA706389	BioSample:SAMN26659675	Sequence Read Archive:SRR18326276	Vibrio parahaemolyticus strain V21010175 SAMN26659675-rid14105753.denovo.30, whole genome shotgun sequence	Vibrio parahaemolyticus	Direct Submission	Submitted (17-MAR-2022) Center for Food Safety and Applied Nutrition, US Food and Drug Administration, 5100 Paint Branch Pkwy, College Park, MD, USA			V21010175			oyster			2017/6/19			genomic DNA			USA: NJ
ABABIN010000023	ABABIN010000023	BioProject:PRJNA706389	BioSample:SAMN18528223	Sequence Read Archive:SRR14097073	Vibrio parahaemolyticus strain 210278 SAMN18528223-rid11829713.denovo.25, whole genome shotgun sequence	Vibrio parahaemolyticus	Direct Submission	Submitted (29-MAR-2021) Center for Food Safety and Applied Nutrition, US Food and Drug Administration, 5100 Paint Branch Pkwy, College Park, MD, USA			210278			oyster			2018/7/30			genomic DNA			USA: NJ
ABEVHC010000018	ABEVHC010000018	BioProject:PRJNA706389	BioSample:SAMN25285887	Sequence Read Archive:SRR17772388	Vibrio parahaemolyticus strain V21010068 SAMN25285887-rid13801353.denovo.23, whole genome shotgun sequence	Vibrio parahaemolyticus	Direct Submission	Submitted (26-JAN-2022) Center for Food Safety and Applied Nutrition, US Food and Drug Administration, 5100 Paint Branch Pkwy, College Park, MD, USA			V21010068			oyster			2021/6/14			genomic DNA			USA: NJ
ABBOZN010000022	ABBOZN010000022	BioProject:PRJNA266293	BioSample:SAMN20458875	Sequence Read Archive:SRR15284767	Vibrio parahaemolyticus strain PNUSAV001822 SAMN20458875-rid12773323.denovo.25, whole genome shotgun sequence	Vibrio parahaemolyticus	Direct Submission	Submitted (02-AUG-2021) Enteric Diseases Laboratory Branch, Centers for Disease Control and Prevention, 1600 Clifton Rd., MS C03, Atlanta, GA 30333, USA			PNUSAV001822			Oyster			2021/7/20			genomic DNA			USA
JADQFF010000026	JADQFF010000026	BioProject:PRJNA677930	BioSample:SAMN16783353		Vibrio parahaemolyticus strain VP35 contig00026, whole genome shotgun sequence	Vibrio parahaemolyticus	Genetic Structure, Function, and Evolution of Capsule Biosynthesis Loci in Vibrio parahaemolyticus	Front Microbiol 11, 546150 (2021)	Bian,S., Zeng,W., Li,Q., Li,Y., Wong,N.K., Jiang,M., Zuo,L., Hu,Q. and Li,L.	33505361	VP35			seafood			2008		22.50 N 114.00 E	genomic DNA			China:Guangdong, Shenzhen
JACENU010000001	JACENU010000001	BioProject:PRJNA647777	BioSample:SAMN15597508		Vibrio parahaemolyticus strain BI-SI contig00001, whole genome shotgun sequence	Vibrio parahaemolyticus	Prevalence, genomic characterization, and risk assessment of human pathogenic Vibrio species in seafood	J Food Prot (2022) In press	Neetoo,H., Reega,K., Manoga,Z.S., Nazurally,N., Bhoyroo,V., Allam,M., Jaufeerally-Fakim,Y., Ghoorah,A.W., Jaumdally,W., Hossen,A.M., Mayghun,F., Ismail,A. and Hosenally,M.	35880931	BI-SI		Epinephelus fasciatus				25-Sep-17		20.2420 S 57.3774 E	genomic DNA			Mauritius: Trou d'Eau Douce
DACQJG010000027	DACQJG010000027	BioProject:PRJNA514245	BioSample:SAMN13649494	Sequence Read Archive:SRR10744628	TPA_asm: Vibrio parahaemolyticus isolate MA157 SAMN13649494-rid8782333.denovo.29, whole genome shotgun sequence	Vibrio parahaemolyticus	SKESA: strategic k-mer extension for scrupulous assemblies	Genome Biol 19 (1), 153 (2018)	Souvorov,A., Agarwala,R. and Lipman,D.J.	30286803		MA157		environmental			2014			genomic DNA			USA: Massachusettes
JABCEY010000026	JABCEY010000026	BioProject:PRJNA613630	BioSample:SAMN14411345		Vibrio parahaemolyticus strain Vp156 contig26, whole genome shotgun sequence	Vibrio parahaemolyticus	A database for risk assessment and comparative genomic analysis of foodborne Vibrio parahaemolyticus in China	Sci Data 7 (1), 321 (2020)	Pang,R., Li,Y., Chen,M., Zeng,H., Lei,T., Zhang,J., Ding,Y., Wang,J., Wu,S., Ye,Q., Zhang,J. and Wu,Q.	33009407	Vp156			Snakehead			2013		39.92 N 116.42 E	genomic DNA			China: Beijing
JBCIKE010000010	JBCIKE010000010	BioProject:PRJNA1104774	BioSample:SAMN41086646		Vibrio parahaemolyticus strain 2020FR16 Scaffold9_1, whole genome shotgun sequence	Vibrio parahaemolyticus	Antimicrobial susceptibility and genomic characterization of Vibrio parahaemolyticus isolated from aquatic foods in 15 provinces, China, 2020	Int J Food Microbiol 418, 110737 (2024)	Bai,Y., Yang,Q., Sun,Y., Li,F., Sun,J., Yang,S., Yang,D., Peng,Z., Yang,B., Xu,J., Dong,Y., Yan,S. and Li,N.	38749264	2020FR16			seafood			2020/6/27		25.54 N 118.18 E	genomic DNA			China: Fujian
JBCIIP010000018	JBCIIP010000018	BioProject:PRJNA1104774	BioSample:SAMN41086687		Vibrio parahaemolyticus strain 2020FR64 Scaffold18_1, whole genome shotgun sequence	Vibrio parahaemolyticus	Antimicrobial susceptibility and genomic characterization of Vibrio parahaemolyticus isolated from aquatic foods in 15 provinces, China, 2020	Int J Food Microbiol 418, 110737 (2024)	Bai,Y., Yang,Q., Sun,Y., Li,F., Sun,J., Yang,S., Yang,D., Peng,Z., Yang,B., Xu,J., Dong,Y., Yan,S. and Li,N.	38749264	2020FR64			Freshwater fish			2020/6/27		30.14 N 120.12 E	genomic DNA			China: Zhejiang
JBCIES010000007	JBCIES010000007	BioProject:PRJNA1104774	BioSample:SAMN41086788		Vibrio parahaemolyticus strain 2020FR195 Scaffold7_1, whole genome shotgun sequence	Vibrio parahaemolyticus	Antimicrobial susceptibility and genomic characterization of Vibrio parahaemolyticus isolated from aquatic foods in 15 provinces, China, 2020	Int J Food Microbiol 418, 110737 (2024)	Bai,Y., Yang,Q., Sun,Y., Li,F., Sun,J., Yang,S., Yang,D., Peng,Z., Yang,B., Xu,J., Dong,Y., Yan,S. and Li,N.	38749264	2020FR195			Freshwater fish			2020/6/27		45.75 N 126.63 E	genomic DNA			China: Heilongjiang
JBCIER010000001	JBCIER010000001	BioProject:PRJNA1104774	BioSample:SAMN41086789		Vibrio parahaemolyticus strain 2020FR196 Scaffold1_1, whole genome shotgun sequence	Vibrio parahaemolyticus	Antimicrobial susceptibility and genomic characterization of Vibrio parahaemolyticus isolated from aquatic foods in 15 provinces, China, 2020	Int J Food Microbiol 418, 110737 (2024)	Bai,Y., Yang,Q., Sun,Y., Li,F., Sun,J., Yang,S., Yang,D., Peng,Z., Yang,B., Xu,J., Dong,Y., Yan,S. and Li,N.	38749264	2020FR196			Freshwater fish			2020/6/27		45.75 N 126.63 E	genomic DNA			China: Heilongjiang
JAMQXR010000018	JAMQXR010000018	BioProject:PRJNA843722	BioSample:SAMN28767274		Vibrio parahaemolyticus strain RM-89-6 Contig_18_32.2798_pilon, whole genome shotgun sequence	Vibrio parahaemolyticus	Draft genomes of 75 Vibrio spp. isolated from retail mollusk samples collected in Canada between 2014 and 2018	Unpublished	Teixiera,J., Dussault,F., Hoover,E., Shay,J.A., Shutinoski,B., Weedmark,K. and Banerjee,S.		RM-89-6			Imported/domestic retail Oyster			2016			genomic DNA			Canada: British Columbia
ABTDED010000021	ABTDED010000021	BioProject:PRJNA826895	BioSample:SAMN42041850	Sequence Read Archive:SRR29547144	Vibrio parahaemolyticus strain S23-090A SAMN42041850-rid22173433.denovo.25, whole genome shotgun sequence	Vibrio parahaemolyticus	Direct Submission	Submitted (26-JUN-2024) Center for Food Safety and Applied Nutrition, US Food and Drug Administration, 5100 Paint Branch Pkwy, College Park, MD, USA			S23-090A			Salt water- Puget Sound			2023/7/18			genomic DNA			USA: WA
ABTCWR010000025	ABTCWR010000025	BioProject:PRJNA826895	BioSample:SAMN42041862	Sequence Read Archive:SRR29547170	Vibrio parahaemolyticus strain S23-099A SAMN42041862-rid22173483.denovo.30, whole genome shotgun sequence	Vibrio parahaemolyticus	Direct Submission	Submitted (26-JUN-2024) Center for Food Safety and Applied Nutrition, US Food and Drug Administration, 5100 Paint Branch Pkwy, College Park, MD, USA			S23-099A			Salt water- Puget Sound			2023/8/1			genomic DNA			USA: WA
ABTCVE010000002	ABTCVE010000002	BioProject:PRJNA826895	BioSample:SAMN42041849	Sequence Read Archive:SRR29547145	Vibrio parahaemolyticus strain S23-089A SAMN42041849-rid22171753.denovo.02, whole genome shotgun sequence	Vibrio parahaemolyticus	Direct Submission	Submitted (26-JUN-2024) Center for Food Safety and Applied Nutrition, US Food and Drug Administration, 5100 Paint Branch Pkwy, College Park, MD, USA			S23-089A			Salt water- Puget Sound			2023/7/18			genomic DNA			USA: WA
ABTCFJ010000022	ABTCFJ010000022	BioProject:PRJNA826895	BioSample:SAMN42041864	Sequence Read Archive:SRR29547167	Vibrio parahaemolyticus strain S23-101A SAMN42041864-rid22164423.denovo.24, whole genome shotgun sequence	Vibrio parahaemolyticus	Direct Submission	Submitted (25-JUN-2024) Center for Food Safety and Applied Nutrition, US Food and Drug Administration, 5100 Paint Branch Pkwy, College Park, MD, USA			S23-101A			Salt water- Puget Sound			2023/8/2			genomic DNA			USA: WA
ABQJGP010000025	ABQJGP010000025	BioProject:PRJNA826895	BioSample:SAMN40041768	Sequence Read Archive:SRR28056712	Vibrio parahaemolyticus strain S23-055A SAMN40041768-rid21094423.denovo.26, whole genome shotgun sequence	Vibrio parahaemolyticus	Direct Submission	Submitted (22-FEB-2024) Center for Food Safety and Applied Nutrition, US Food and Drug Administration, 5100 Paint Branch Pkwy, College Park, MD, USA			S23-055A			salt water			2023/6/21			genomic DNA			USA: WA
ABQJGK010000023	ABQJGK010000023	BioProject:PRJNA826895	BioSample:SAMN40041776	Sequence Read Archive:SRR28056719	Vibrio parahaemolyticus strain S23-074A SAMN40041776-rid21094493.denovo.27, whole genome shotgun sequence	Vibrio parahaemolyticus	Direct Submission	Submitted (22-FEB-2024) Center for Food Safety and Applied Nutrition, US Food and Drug Administration, 5100 Paint Branch Pkwy, College Park, MD, USA			S23-074A			salt water			2023/7/11			genomic DNA			USA: WA
ABQJGI010000022	ABQJGI010000022	BioProject:PRJNA826895	BioSample:SAMN40041775	Sequence Read Archive:SRR28056720	Vibrio parahaemolyticus strain S23-071A SAMN40041775-rid21094503.denovo.24, whole genome shotgun sequence	Vibrio parahaemolyticus	Direct Submission	Submitted (22-FEB-2024) Center for Food Safety and Applied Nutrition, US Food and Drug Administration, 5100 Paint Branch Pkwy, College Park, MD, USA			S23-071A			salt water			2023/7/11			genomic DNA			USA: WA
ABLZOF010000020	ABLZOF010000020	BioProject:PRJNA826895	BioSample:SAMN35667959	Sequence Read Archive:SRR24867979	Vibrio parahaemolyticus isolate S22-96K SAMN35667959-rid18331033.denovo.22, whole genome shotgun sequence	Vibrio parahaemolyticus	Direct Submission	Submitted (09-JUN-2023) Center for Food Safety and Applied Nutrition, US Food and Drug Administration, 5100 Paint Branch Pkwy, College Park, MD, USA				S22-96K		Marine Oyster			2022/8/10			genomic DNA			USA: WA
ABLDPV010000003	ABLDPV010000003	BioProject:PRJNA826895	BioSample:SAMN33843938	Sequence Read Archive:SRR23930238	Vibrio parahaemolyticus isolate S22-111B SAMN33843938-rid17463133.denovo.03, whole genome shotgun sequence	Vibrio parahaemolyticus	Direct Submission	Submitted (21-MAR-2023) Center for Food Safety and Applied Nutrition, US Food and Drug Administration, 5100 Paint Branch Pkwy, College Park, MD, USA				S22-111B		Marine Oyster			2022/8/24			genomic DNA			USA: WA
ABFXAG010000005	ABFXAG010000005	BioProject:PRJNA826895	BioSample:SAMN27591392	Sequence Read Archive:SRR18819731	Vibrio parahaemolyticus strain PHLUSAVBR00265 SAMN27591392-rid14280413.denovo.05, whole genome shotgun sequence	Vibrio parahaemolyticus	Direct Submission	Submitted (19-APR-2022) Center for Food Safety and Applied Nutrition, US Food and Drug Administration, 5100 Paint Branch Pkwy, College Park, MD, USA			PHLUSAVBR00265			Marine Oyster			2021/7/21			genomic DNA			USA: WA
ABFWZB010000018	ABFWZB010000018	BioProject:PRJNA826895	BioSample:SAMN27590323	Sequence Read Archive:SRR18762457	Vibrio parahaemolyticus strain PHLUSAVBR00322 SAMN27590323-rid14250743.denovo.18, whole genome shotgun sequence	Vibrio parahaemolyticus	Direct Submission	Submitted (15-APR-2022) Center for Food Safety and Applied Nutrition, US Food and Drug Administration, 5100 Paint Branch Pkwy, College Park, MD, USA			PHLUSAVBR00322			Marine Oyster			2021/8/23			genomic DNA			USA: WA
ABFWYP010000020	ABFWYP010000020	BioProject:PRJNA826895	BioSample:SAMN27590326	Sequence Read Archive:SRR18762477	Vibrio parahaemolyticus strain PHLUSAVBR00326 SAMN27590326-rid14250853.denovo.20, whole genome shotgun sequence	Vibrio parahaemolyticus	Direct Submission	Submitted (15-APR-2022) Center for Food Safety and Applied Nutrition, US Food and Drug Administration, 5100 Paint Branch Pkwy, College Park, MD, USA			PHLUSAVBR00326			Marine Oyster			2021/8/24			genomic DNA			USA: WA
AAYJPE010000038	AAYJPE010000038	BioProject:PRJNA355116	BioSample:SAMN09242548	Sequence Read Archive:SRR7237537	Vibrio parahaemolyticus strain PHLUSAVBR00007 SAMN09242548-rid4566313.denovo.038, whole genome shotgun sequence	Vibrio parahaemolyticus	Direct Submission	Submitted (31-MAY-2018) Center for Food Safety and Applied Nutrition, US Food and Drug Administration, 5100 Paint Branch Pkwy, College Park, MD, USA			PHLUSAVBR00007			oysters			Aug-13			genomic DNA			USA: WA
AAXOIP020000026	AAXOIP020000026	BioProject:PRJNA355116	BioSample:SAMN08902706	Sequence Read Archive:SRR7066510	Vibrio parahaemolyticus strain WAPHLVBRA00086 SAMN08902706-rid14372763.denovo.27, whole genome shotgun sequence	Vibrio parahaemolyticus	Direct Submission	Submitted (26-APR-2018) Center for Food Safety and Applied Nutrition, US Food and Drug Administration, 5100 Paint Branch Pkwy, College Park, MD, USA			WAPHLVBRA00086			oyster			Sep-12			genomic DNA			USA: WA
AAXODS010000018	AAXODS010000018	BioProject:PRJNA355116	BioSample:SAMN09242549	Sequence Read Archive:SRR7239332	Vibrio parahaemolyticus strain PHLUSAVBR00006 SAMN09242549-rid4566483.denovo.18, whole genome shotgun sequence	Vibrio parahaemolyticus	Direct Submission	Submitted (31-MAY-2018) Center for Food Safety and Applied Nutrition, US Food and Drug Administration, 5100 Paint Branch Pkwy, College Park, MD, USA			PHLUSAVBR00006			oysters			Aug-13			genomic DNA			USA: WA
AAXOBU010000032	AAXOBU010000032	BioProject:PRJNA355116	BioSample:SAMN09296178	Sequence Read Archive:SRR7521733	Vibrio parahaemolyticus strain PHLUSAVBR00055 SAMN09296178-rid6065533.denovo.32, whole genome shotgun sequence	Vibrio parahaemolyticus	Direct Submission	Submitted (14-JUL-2018) Center for Food Safety and Applied Nutrition, US Food and Drug Administration, 5100 Paint Branch Pkwy, College Park, MD, USA			PHLUSAVBR00055			oysters			Aug-14			genomic DNA			USA: WA
AAXOBE010000027	AAXOBE010000027	BioProject:PRJNA355116	BioSample:SAMN09242510	Sequence Read Archive:SRR7525587	Vibrio parahaemolyticus strain PHLUSAVBR00021 SAMN09242510-rid6073633.denovo.27, whole genome shotgun sequence	Vibrio parahaemolyticus	Direct Submission	Submitted (18-JUL-2018) Center for Food Safety and Applied Nutrition, US Food and Drug Administration, 5100 Paint Branch Pkwy, College Park, MD, USA			PHLUSAVBR00021			oysters			Sep-13			genomic DNA			USA: WA
AAXOBC010000039	AAXOBC010000039	BioProject:PRJNA355116	BioSample:SAMN09296181	Sequence Read Archive:SRR7525591	Vibrio parahaemolyticus strain PHLUSAVBR00050 SAMN09296181-rid6073673.denovo.39, whole genome shotgun sequence	Vibrio parahaemolyticus	Direct Submission	Submitted (20-JUL-2018) Center for Food Safety and Applied Nutrition, US Food and Drug Administration, 5100 Paint Branch Pkwy, College Park, MD, USA			PHLUSAVBR00050			oysters			Jul-14			genomic DNA			USA: WA
AAXOAT010000042	AAXOAT010000042	BioProject:PRJNA355116	BioSample:SAMN09242496	Sequence Read Archive:SRR7525600	Vibrio parahaemolyticus strain PHLUSAVBR00010 SAMN09242496-rid6073763.denovo.043, whole genome shotgun sequence	Vibrio parahaemolyticus	Direct Submission	Submitted (18-JUL-2018) Center for Food Safety and Applied Nutrition, US Food and Drug Administration, 5100 Paint Branch Pkwy, College Park, MD, USA			PHLUSAVBR00010			oysters			Aug-13			genomic DNA			USA: WA
AAXOAF010000031	AAXOAF010000031	BioProject:PRJNA355116	BioSample:SAMN09296189	Sequence Read Archive:SRR7551161	Vibrio parahaemolyticus strain PHLUSAVBR00075 SAMN09296189-rid6096673.denovo.31, whole genome shotgun sequence	Vibrio parahaemolyticus	Direct Submission	Submitted (23-JUL-2018) Center for Food Safety and Applied Nutrition, US Food and Drug Administration, 5100 Paint Branch Pkwy, College Park, MD, USA			PHLUSAVBR00075			oysters			Sep-14			genomic DNA			USA: WA
AAXNZQ010000026	AAXNZQ010000026	BioProject:PRJNA355116	BioSample:SAMN09296196	Sequence Read Archive:SRR7551500	Vibrio parahaemolyticus strain PHLUSAVBR00074 SAMN09296196-rid6097103.denovo.27, whole genome shotgun sequence	Vibrio parahaemolyticus	Direct Submission	Submitted (23-JUL-2018) Center for Food Safety and Applied Nutrition, US Food and Drug Administration, 5100 Paint Branch Pkwy, College Park, MD, USA			PHLUSAVBR00074			oysters			Sep-14			genomic DNA			USA: WA
JASAEM010000001	JASAEM010000001	BioProject:PRJNA952320	BioSample:SAMN34072657		Vibrio parahaemolyticus strain A11309-1 1, whole genome shotgun sequence	Vibrio parahaemolyticus	Comparative genomics uncovered differences between clinical and environmental populations of Vibrio parahaemolyticus in New Zealand	Microb Genom 9 (6) (2023)	Vasey,J., Jones,D., Deng,C.H., Hedderley,D., Martinez-Urtaza,J., Powell,A., Wang,J., Wright,J., Merien,A.P., Fletcher,G.C. and Vidovic,S.	37266976	A11309-1			ENVO:00010483			2010		36.7587 S 175.4981 E	genomic DNA		genotype: ST 2654	New Zealand: Coromandel
ABJWNP010000017	ABJWNP010000017	BioProject:PRJNA826895	BioSample:SAMN32316478	Sequence Read Archive:SRR22818054	Vibrio parahaemolyticus strain S22-85C SAMN32316478-rid16381063.denovo.19, whole genome shotgun sequence	Vibrio parahaemolyticus	Direct Submission	Submitted (19-DEC-2022) Center for Food Safety and Applied Nutrition, US Food and Drug Administration, 5100 Paint Branch Pkwy, College Park, MD, USA			S22-85C			Marine Oyster			2022/8/1			genomic DNA			USA: WA
ABJWNO010000020	ABJWNO010000020	BioProject:PRJNA826895	BioSample:SAMN32316477	Sequence Read Archive:SRR22818055	Vibrio parahaemolyticus strain S22-85B SAMN32316477-rid16381073.denovo.23, whole genome shotgun sequence	Vibrio parahaemolyticus	Direct Submission	Submitted (19-DEC-2022) Center for Food Safety and Applied Nutrition, US Food and Drug Administration, 5100 Paint Branch Pkwy, College Park, MD, USA			S22-85B			Marine Oyster			2022/8/1			genomic DNA			USA: WA
ABJWMT010000018	ABJWMT010000018	BioProject:PRJNA826895	BioSample:SAMN32316479	Sequence Read Archive:SRR22818053	Vibrio parahaemolyticus strain S22-85D SAMN32316479-rid16381053.denovo.21, whole genome shotgun sequence	Vibrio parahaemolyticus	Direct Submission	Submitted (19-DEC-2022) Center for Food Safety and Applied Nutrition, US Food and Drug Administration, 5100 Paint Branch Pkwy, College Park, MD, USA			S22-85D			Marine Oyster			2022/8/1			genomic DNA			USA: WA
JACAVW010000042	JACAVW010000042	BioProject:PRJNA643266	BioSample:SAMN15408096		Vibrio parahaemolyticus strain 3.394-17 42, whole genome shotgun sequence	Vibrio parahaemolyticus	Vibrio parahaemolyticus isolated from seafood	Unpublished	Gavilan,R.G.		3.394-17			seafood			2016		12.04 S 77.04 W	genomic DNA			Peru
ABLDPC010000001	ABLDPC010000001	BioProject:PRJNA826895	BioSample:SAMN33843936	Sequence Read Archive:SRR23930240	Vibrio parahaemolyticus isolate S22-104G SAMN33843936-rid17463153.denovo.01, whole genome shotgun sequence	Vibrio parahaemolyticus	Direct Submission	Submitted (21-MAR-2023) Center for Food Safety and Applied Nutrition, US Food and Drug Administration, 5100 Paint Branch Pkwy, College Park, MD, USA				S22-104G		Marine Oyster			2022/8/22			genomic DNA			USA: WA
ABLDPA010000003	ABLDPA010000003	BioProject:PRJNA826895	BioSample:SAMN33843934	Sequence Read Archive:SRR23930242	Vibrio parahaemolyticus isolate S22-98B SAMN33843934-rid17463173.denovo.03, whole genome shotgun sequence	Vibrio parahaemolyticus	Direct Submission	Submitted (21-MAR-2023) Center for Food Safety and Applied Nutrition, US Food and Drug Administration, 5100 Paint Branch Pkwy, College Park, MD, USA				S22-98B		Marine Oyster			2022/8/11			genomic DNA			USA: WA
ABFWZA010000002	ABFWZA010000002	BioProject:PRJNA826895	BioSample:SAMN27590318	Sequence Read Archive:SRR18762467	Vibrio parahaemolyticus strain PHLUSAVBR00317 SAMN27590318-rid14250793.denovo.02, whole genome shotgun sequence	Vibrio parahaemolyticus	Direct Submission	Submitted (15-APR-2022) Center for Food Safety and Applied Nutrition, US Food and Drug Administration, 5100 Paint Branch Pkwy, College Park, MD, USA			PHLUSAVBR00317			Marine Oyster			2021/8/23			genomic DNA			USA: WA
ABFWYX010000001	ABFWYX010000001	BioProject:PRJNA826895	BioSample:SAMN27590643	Sequence Read Archive:SRR18763182	Vibrio parahaemolyticus strain PHLUSAVBR00290 SAMN27590643-rid14251063.denovo.01, whole genome shotgun sequence	Vibrio parahaemolyticus	Direct Submission	Submitted (15-APR-2022) Center for Food Safety and Applied Nutrition, US Food and Drug Administration, 5100 Paint Branch Pkwy, College Park, MD, USA			PHLUSAVBR00290			Marine Oyster			2021/8/3			genomic DNA			USA: WA
ABCQTE010000022	ABCQTE010000022	BioProject:PRJNA266293	BioSample:SAMN21578991	Sequence Read Archive:SRR16027607	Vibrio parahaemolyticus strain PNUSAV002132 SAMN21578991-rid13035723.denovo.22, whole genome shotgun sequence	Vibrio parahaemolyticus	Direct Submission	Submitted (23-SEP-2021) Enteric Diseases Laboratory Branch, Centers for Disease Control and Prevention, 1600 Clifton Rd., MS C03, Atlanta, GA 30333, USA			PNUSAV002132			Oyster			2021/8/24			genomic DNA			USA
ABCQSJ010000024	ABCQSJ010000024	BioProject:PRJNA266293	BioSample:SAMN21578981	Sequence Read Archive:SRR16027626	Vibrio parahaemolyticus strain PNUSAV002130 SAMN21578981-rid13035753.denovo.25, whole genome shotgun sequence	Vibrio parahaemolyticus	Direct Submission	Submitted (23-SEP-2021) Enteric Diseases Laboratory Branch, Centers for Disease Control and Prevention, 1600 Clifton Rd., MS C03, Atlanta, GA 30333, USA			PNUSAV002130			Oyster			2021/8/16			genomic DNA			USA
ABCQSG010000029	ABCQSG010000029	BioProject:PRJNA266293	BioSample:SAMN21578977	Sequence Read Archive:SRR16027608	Vibrio parahaemolyticus strain PNUSAV002136 SAMN21578977-rid13035733.denovo.34, whole genome shotgun sequence	Vibrio parahaemolyticus	Direct Submission	Submitted (23-SEP-2021) Enteric Diseases Laboratory Branch, Centers for Disease Control and Prevention, 1600 Clifton Rd., MS C03, Atlanta, GA 30333, USA			PNUSAV002136			Oyster			2021/8/16			genomic DNA			USA
ABTCUY010000002	ABTCUY010000002	BioProject:PRJNA826895	BioSample:SAMN42041873	Sequence Read Archive:SRR29547157	Vibrio parahaemolyticus strain S23-140A SAMN42041873-rid22171813.denovo.02, whole genome shotgun sequence	Vibrio parahaemolyticus	Direct Submission	Submitted (26-JUN-2024) Center for Food Safety and Applied Nutrition, US Food and Drug Administration, 5100 Paint Branch Pkwy, College Park, MD, USA			S23-140A			Salt water- Puget Sound			2023/9/5			genomic DNA			USA: WA
ABTCUV010000012	ABTCUV010000012	BioProject:PRJNA826895	BioSample:SAMN42041863	Sequence Read Archive:SRR29547168	Vibrio parahaemolyticus strain S23-100A SAMN42041863-rid22171863.denovo.12, whole genome shotgun sequence	Vibrio parahaemolyticus	Direct Submission	Submitted (26-JUN-2024) Center for Food Safety and Applied Nutrition, US Food and Drug Administration, 5100 Paint Branch Pkwy, College Park, MD, USA			S23-100A			Salt water- Puget Sound			2023/8/2			genomic DNA			USA: WA
ABTCST010000002	ABTCST010000002	BioProject:PRJNA826895	BioSample:SAMN42041871	Sequence Read Archive:SRR29547160	Vibrio parahaemolyticus strain S23-139C SAMN42041871-rid22171823.denovo.02, whole genome shotgun sequence	Vibrio parahaemolyticus	Direct Submission	Submitted (26-JUN-2024) Center for Food Safety and Applied Nutrition, US Food and Drug Administration, 5100 Paint Branch Pkwy, College Park, MD, USA			S23-139C			Salt water- Puget Sound			2023/8/30			genomic DNA			USA: WA
ABTCSP010000012	ABTCSP010000012	BioProject:PRJNA826895	BioSample:SAMN42041856	Sequence Read Archive:SRR29547176	Vibrio parahaemolyticus strain S23-095A SAMN42041856-rid22171903.denovo.12, whole genome shotgun sequence	Vibrio parahaemolyticus	Direct Submission	Submitted (26-JUN-2024) Center for Food Safety and Applied Nutrition, US Food and Drug Administration, 5100 Paint Branch Pkwy, College Park, MD, USA			S23-095A			Salt water- Puget Sound			2023/7/31			genomic DNA			USA: WA
ABQJGV010000023	ABQJGV010000023	BioProject:PRJNA826895	BioSample:SAMN40041771	Sequence Read Archive:SRR28056709	Vibrio parahaemolyticus strain S23-060I SAMN40041771-rid21094393.denovo.26, whole genome shotgun sequence	Vibrio parahaemolyticus	Direct Submission	Submitted (22-FEB-2024) Center for Food Safety and Applied Nutrition, US Food and Drug Administration, 5100 Paint Branch Pkwy, College Park, MD, USA			S23-060I			salt water			2023/6/28			genomic DNA			USA: WA
ABQJGT010000016	ABQJGT010000016	BioProject:PRJNA826895	BioSample:SAMN40041769	Sequence Read Archive:SRR28056711	Vibrio parahaemolyticus strain S23-057A SAMN40041769-rid21094413.denovo.16, whole genome shotgun sequence	Vibrio parahaemolyticus	Direct Submission	Submitted (22-FEB-2024) Center for Food Safety and Applied Nutrition, US Food and Drug Administration, 5100 Paint Branch Pkwy, College Park, MD, USA			S23-057A			salt water			2023/6/21			genomic DNA			USA: WA
ABQJGS010000001	ABQJGS010000001	BioProject:PRJNA826895	BioSample:SAMN40041765	Sequence Read Archive:SRR28056715	Vibrio parahaemolyticus strain S23-045A SAMN40041765-rid21094453.denovo.01, whole genome shotgun sequence	Vibrio parahaemolyticus	Direct Submission	Submitted (22-FEB-2024) Center for Food Safety and Applied Nutrition, US Food and Drug Administration, 5100 Paint Branch Pkwy, College Park, MD, USA			S23-045A			salt water			2023/6/14			genomic DNA			USA: WA
ABLDPE010000001	ABLDPE010000001	BioProject:PRJNA826895	BioSample:SAMN33843937	Sequence Read Archive:SRR23930239	Vibrio parahaemolyticus isolate S22-105A SAMN33843937-rid17463143.denovo.01, whole genome shotgun sequence	Vibrio parahaemolyticus	Direct Submission	Submitted (21-MAR-2023) Center for Food Safety and Applied Nutrition, US Food and Drug Administration, 5100 Paint Branch Pkwy, College Park, MD, USA				S22-105A		Marine Oyster			2022/8/22			genomic DNA			USA: WA
ABKTIH010000002	ABKTIH010000002	BioProject:PRJNA826895	BioSample:SAMN33426074	Sequence Read Archive:SRR23601907	Vibrio parahaemolyticus isolate S22-111D SAMN33426074-rid17253923.denovo.02, whole genome shotgun sequence	Vibrio parahaemolyticus	Direct Submission	Submitted (23-FEB-2023) Center for Food Safety and Applied Nutrition, US Food and Drug Administration, 5100 Paint Branch Pkwy, College Park, MD, USA				S22-111D		Marine Oyster			2022/8/24			genomic DNA			USA: WA
ABKTID010000001	ABKTID010000001	BioProject:PRJNA826895	BioSample:SAMN33426071	Sequence Read Archive:SRR23601910	Vibrio parahaemolyticus isolate S22-109A SAMN33426071-rid17253953.denovo.01, whole genome shotgun sequence	Vibrio parahaemolyticus	Direct Submission	Submitted (23-FEB-2023) Center for Food Safety and Applied Nutrition, US Food and Drug Administration, 5100 Paint Branch Pkwy, College Park, MD, USA				S22-109A		Marine Oyster			2022/8/24			genomic DNA			USA: WA
ABKTIC010000001	ABKTIC010000001	BioProject:PRJNA826895	BioSample:SAMN33426067	Sequence Read Archive:SRR23601914	Vibrio parahaemolyticus isolate S22-106D SAMN33426067-rid17253993.denovo.01, whole genome shotgun sequence	Vibrio parahaemolyticus	Direct Submission	Submitted (23-FEB-2023) Center for Food Safety and Applied Nutrition, US Food and Drug Administration, 5100 Paint Branch Pkwy, College Park, MD, USA				S22-106D		Marine Oyster			2022/8/22			genomic DNA			USA: WA
ABKOEP010000001	ABKOEP010000001	BioProject:PRJNA826895	BioSample:SAMN33214617	Sequence Read Archive:SRR23375523	Vibrio parahaemolyticus strain S22-104A SAMN33214617-rid17017433.denovo.01, whole genome shotgun sequence	Vibrio parahaemolyticus	Direct Submission	Submitted (09-FEB-2023) Center for Food Safety and Applied Nutrition, US Food and Drug Administration, 5100 Paint Branch Pkwy, College Park, MD, USA			S22-104A			Marine Oyster			2022/8/22			genomic DNA			USA: WA
ABFWZX010000002	ABFWZX010000002	BioProject:PRJNA826895	BioSample:SAMN27591406	Sequence Read Archive:SRR18819739	Vibrio parahaemolyticus strain PHLUSAVBR00281 SAMN27591406-rid14280493.denovo.02, whole genome shotgun sequence	Vibrio parahaemolyticus	Direct Submission	Submitted (19-APR-2022) Center for Food Safety and Applied Nutrition, US Food and Drug Administration, 5100 Paint Branch Pkwy, College Park, MD, USA			PHLUSAVBR00281			Marine Oyster			2021/7/28			genomic DNA			USA: WA
ABFWZS010000016	ABFWZS010000016	BioProject:PRJNA826895	BioSample:SAMN27591398	Sequence Read Archive:SRR18819748	Vibrio parahaemolyticus strain PHLUSAVBR00271 SAMN27591398-rid14280583.denovo.16, whole genome shotgun sequence	Vibrio parahaemolyticus	Direct Submission	Submitted (19-APR-2022) Center for Food Safety and Applied Nutrition, US Food and Drug Administration, 5100 Paint Branch Pkwy, College Park, MD, USA			PHLUSAVBR00271			Marine Oyster			2021/7/26			genomic DNA			USA: WA
ABFWZP010000001	ABFWZP010000001	BioProject:PRJNA826895	BioSample:SAMN27591386	Sequence Read Archive:SRR18819752	Vibrio parahaemolyticus strain PHLUSAVBR00259 SAMN27591386-rid14280623.denovo.01, whole genome shotgun sequence	Vibrio parahaemolyticus	Direct Submission	Submitted (19-APR-2022) Center for Food Safety and Applied Nutrition, US Food and Drug Administration, 5100 Paint Branch Pkwy, College Park, MD, USA			PHLUSAVBR00259			Marine Oyster			2021/7/20			genomic DNA			USA: WA
ABFWZE010000002	ABFWZE010000002	BioProject:PRJNA826895	BioSample:SAMN27590656	Sequence Read Archive:SRR18763192	Vibrio parahaemolyticus strain PHLUSAVBR00305 SAMN27590656-rid14251123.denovo.02, whole genome shotgun sequence	Vibrio parahaemolyticus	Direct Submission	Submitted (15-APR-2022) Center for Food Safety and Applied Nutrition, US Food and Drug Administration, 5100 Paint Branch Pkwy, College Park, MD, USA			PHLUSAVBR00305			Marine Oyster			2021/8/16			genomic DNA			USA: WA
ABFWZD010000007	ABFWZD010000007	BioProject:PRJNA826895	BioSample:SAMN27590650	Sequence Read Archive:SRR18763198	Vibrio parahaemolyticus strain PHLUSAVBR00298 SAMN27590650-rid14249593.denovo.07, whole genome shotgun sequence	Vibrio parahaemolyticus	Direct Submission	Submitted (15-APR-2022) Center for Food Safety and Applied Nutrition, US Food and Drug Administration, 5100 Paint Branch Pkwy, College Park, MD, USA			PHLUSAVBR00298			Marine Oyster			2021/8/9			genomic DNA			USA: WA
ABFWZC010000002	ABFWZC010000002	BioProject:PRJNA826895	BioSample:SAMN27590649	Sequence Read Archive:SRR18763199	Vibrio parahaemolyticus strain PHLUSAVBR00297 SAMN27590649-rid14251153.denovo.02, whole genome shotgun sequence	Vibrio parahaemolyticus	Direct Submission	Submitted (15-APR-2022) Center for Food Safety and Applied Nutrition, US Food and Drug Administration, 5100 Paint Branch Pkwy, College Park, MD, USA			PHLUSAVBR00297			Marine Oyster			2021/8/9			genomic DNA			USA: WA
ABFWYZ010000012	ABFWYZ010000012	BioProject:PRJNA826895	BioSample:SAMN27590317	Sequence Read Archive:SRR18762478	Vibrio parahaemolyticus strain PHLUSAVBR00316 SAMN27590317-rid14249383.denovo.12, whole genome shotgun sequence	Vibrio parahaemolyticus	Direct Submission	Submitted (15-APR-2022) Center for Food Safety and Applied Nutrition, US Food and Drug Administration, 5100 Paint Branch Pkwy, College Park, MD, USA			PHLUSAVBR00316			Marine Oyster			2021/8/23			genomic DNA			USA: WA
ABFWYD010000001	ABFWYD010000001	BioProject:PRJNA826895	BioSample:SAMN27590339	Sequence Read Archive:SRR18762463	Vibrio parahaemolyticus strain PHLUSAVBR00340 SAMN27590339-rid14249323.denovo.01, whole genome shotgun sequence	Vibrio parahaemolyticus	Direct Submission	Submitted (15-APR-2022) Center for Food Safety and Applied Nutrition, US Food and Drug Administration, 5100 Paint Branch Pkwy, College Park, MD, USA			PHLUSAVBR00340			Marine Oyster			2021/9/7			genomic DNA			USA: WA
ABFWXZ010000014	ABFWXZ010000014	BioProject:PRJNA826895	BioSample:SAMN27590328	Sequence Read Archive:SRR18762475	Vibrio parahaemolyticus strain PHLUSAVBR00328 SAMN27590328-rid14249373.denovo.14, whole genome shotgun sequence	Vibrio parahaemolyticus	Direct Submission	Submitted (15-APR-2022) Center for Food Safety and Applied Nutrition, US Food and Drug Administration, 5100 Paint Branch Pkwy, College Park, MD, USA			PHLUSAVBR00328			Marine Oyster			2021/8/25			genomic DNA			USA: WA
ABFWXT010000002	ABFWXT010000002	BioProject:PRJNA826895	BioSample:SAMN27590662	Sequence Read Archive:SRR18763185	Vibrio parahaemolyticus strain PHLUSAVBR00313 SAMN27590662-rid14249533.denovo.02, whole genome shotgun sequence	Vibrio parahaemolyticus	Direct Submission	Submitted (15-APR-2022) Center for Food Safety and Applied Nutrition, US Food and Drug Administration, 5100 Paint Branch Pkwy, College Park, MD, USA			PHLUSAVBR00313			Marine Oyster			2021/8/18			genomic DNA			USA: WA
ABCQSI010000031	ABCQSI010000031	BioProject:PRJNA266293	BioSample:SAMN21578983	Sequence Read Archive:SRR16027639	Vibrio parahaemolyticus strain PNUSAV002134 SAMN21578983-rid13035763.denovo.31, whole genome shotgun sequence	Vibrio parahaemolyticus	Direct Submission	Submitted (23-SEP-2021) Enteric Diseases Laboratory Branch, Centers for Disease Control and Prevention, 1600 Clifton Rd., MS C03, Atlanta, GA 30333, USA			PNUSAV002134			Oyster			2021/8/16			genomic DNA			USA
AAXOPC020000013	AAXOPC020000013	BioProject:PRJNA355116	BioSample:SAMN08469474	Sequence Read Archive:SRR6927875	Vibrio parahaemolyticus strain WAPHLVBRA00040 SAMN08469474-rid14376223.denovo.13, whole genome shotgun sequence	Vibrio parahaemolyticus	Direct Submission	Submitted (08-APR-2018) Center for Food Safety and Applied Nutrition, US Food and Drug Administration, 5100 Paint Branch Pkwy, College Park, MD, USA			WAPHLVBRA00040			oyster			Jul-12			genomic DNA			USA: WA
AAXOPA020000002	AAXOPA020000002	BioProject:PRJNA355116	BioSample:SAMN08469556	Sequence Read Archive:SRR6927878	Vibrio parahaemolyticus strain WAPHLVBRA00043 SAMN08469556-rid14374573.denovo.02, whole genome shotgun sequence	Vibrio parahaemolyticus	Direct Submission	Submitted (08-APR-2018) Center for Food Safety and Applied Nutrition, US Food and Drug Administration, 5100 Paint Branch Pkwy, College Park, MD, USA			WAPHLVBRA00043			oyster			Jul-12			genomic DNA			USA: WA
AAXOOQ020000038	AAXOOQ020000038	BioProject:PRJNA355116	BioSample:SAMN08902729	Sequence Read Archive:SRR7012125	Vibrio parahaemolyticus strain WAPHLVBRA00096 SAMN08902729-rid14374653.denovo.42, whole genome shotgun sequence	Vibrio parahaemolyticus	Direct Submission	Submitted (21-APR-2018) Center for Food Safety and Applied Nutrition, US Food and Drug Administration, 5100 Paint Branch Pkwy, College Park, MD, USA			WAPHLVBRA00096			oyster			Sep-12			genomic DNA			USA: WA
AAXOOO020000007	AAXOOO020000007	BioProject:PRJNA355116	BioSample:SAMN08902725	Sequence Read Archive:SRR7012165	Vibrio parahaemolyticus strain WAPHLVBRA00093 SAMN08902725-rid14376313.denovo.07, whole genome shotgun sequence	Vibrio parahaemolyticus	Direct Submission	Submitted (21-APR-2018) Center for Food Safety and Applied Nutrition, US Food and Drug Administration, 5100 Paint Branch Pkwy, College Park, MD, USA			WAPHLVBRA00093			oyster			Sep-12			genomic DNA			USA: WA
AAXOKL020000051	AAXOKL020000051	BioProject:PRJNA355116	BioSample:SAMN08902776	Sequence Read Archive:SRR7064475	Vibrio parahaemolyticus strain WAPHLVBRA00068 SAMN08902776-rid14374693.denovo.054, whole genome shotgun sequence	Vibrio parahaemolyticus	Direct Submission	Submitted (26-APR-2018) Center for Food Safety and Applied Nutrition, US Food and Drug Administration, 5100 Paint Branch Pkwy, College Park, MD, USA			WAPHLVBRA00068			oyster			Aug-12			genomic DNA			USA: WA
AAXOIY020000047	AAXOIY020000047	BioProject:PRJNA355116	BioSample:SAMN08902766	Sequence Read Archive:SRR7064465	Vibrio parahaemolyticus strain WAPHLVBRA00077 SAMN08902766-rid14374673.denovo.48, whole genome shotgun sequence	Vibrio parahaemolyticus	Direct Submission	Submitted (26-APR-2018) Center for Food Safety and Applied Nutrition, US Food and Drug Administration, 5100 Paint Branch Pkwy, College Park, MD, USA			WAPHLVBRA00077			oyster			Aug-12			genomic DNA			USA: WA
AAXOIG020000040	AAXOIG020000040	BioProject:PRJNA355116	BioSample:SAMN09074634	Sequence Read Archive:SRR7126657	Vibrio parahaemolyticus strain WAPHLVBRA00095 SAMN09074634-rid14372843.denovo.40, whole genome shotgun sequence	Vibrio parahaemolyticus	Direct Submission	Submitted (08-MAY-2018) Center for Food Safety and Applied Nutrition, US Food and Drug Administration, 5100 Paint Branch Pkwy, College Park, MD, USA			WAPHLVBRA00095			oyster			Sep-12			genomic DNA			USA: WA
AAXOIF020000066	AAXOIF020000066	BioProject:PRJNA355116	BioSample:SAMN09074986	Sequence Read Archive:SRR7126358	Vibrio parahaemolyticus strain WAPHLVBRA00057 SAMN09074986-rid14376423.denovo.069, whole genome shotgun sequence	Vibrio parahaemolyticus	Direct Submission	Submitted (08-MAY-2018) Center for Food Safety and Applied Nutrition, US Food and Drug Administration, 5100 Paint Branch Pkwy, College Park, MD, USA			WAPHLVBRA00057			oyster			Aug-12			genomic DNA			USA: WA
AAXOIE020000023	AAXOIE020000023	BioProject:PRJNA355116	BioSample:SAMN09074991	Sequence Read Archive:SRR7126983	Vibrio parahaemolyticus strain WAPHLVBRA00105 SAMN09074991-rid14372853.denovo.25, whole genome shotgun sequence	Vibrio parahaemolyticus	Direct Submission	Submitted (08-MAY-2018) Center for Food Safety and Applied Nutrition, US Food and Drug Administration, 5100 Paint Branch Pkwy, College Park, MD, USA			WAPHLVBRA00105			oyster			Jun-13			genomic DNA			USA: WA
AAXOHR020000061	AAXOHR020000061	BioProject:PRJNA355116	BioSample:SAMN09074992	Sequence Read Archive:SRR7138058	Vibrio parahaemolyticus strain WAPHLVBRA00106 SAMN09074992-rid14372893.denovo.062, whole genome shotgun sequence	Vibrio parahaemolyticus	Direct Submission	Submitted (09-MAY-2018) Center for Food Safety and Applied Nutrition, US Food and Drug Administration, 5100 Paint Branch Pkwy, College Park, MD, USA			WAPHLVBRA00106			oyster			Jun-13			genomic DNA			USA: WA
AAXOFU020000022	AAXOFU020000022	BioProject:PRJNA355116	BioSample:SAMN08965128	Sequence Read Archive:SRR7168463	Vibrio parahaemolyticus strain WAPHLVBRA00154 SAMN08965128-rid14373063.denovo.22, whole genome shotgun sequence	Vibrio parahaemolyticus	Direct Submission	Submitted (16-MAY-2018) Center for Food Safety and Applied Nutrition, US Food and Drug Administration, 5100 Paint Branch Pkwy, College Park, MD, USA			WAPHLVBRA00154			oyster			Jul-13			genomic DNA			USA: WA
AAXODK010000036	AAXODK010000036	BioProject:PRJNA355116	BioSample:SAMN09242547	Sequence Read Archive:SRR7239707	Vibrio parahaemolyticus strain PHLUSAVBR00005 SAMN09242547-rid4566653.denovo.37, whole genome shotgun sequence	Vibrio parahaemolyticus	Direct Submission	Submitted (02-JUN-2018) Center for Food Safety and Applied Nutrition, US Food and Drug Administration, 5100 Paint Branch Pkwy, College Park, MD, USA			PHLUSAVBR00005			oysters			Aug-13			genomic DNA			USA: WA
AAXOCZ010000032	AAXOCZ010000032	BioProject:PRJNA355116	BioSample:SAMN09242502	Sequence Read Archive:SRR7264021	Vibrio parahaemolyticus strain PHLUSAVBR00014 SAMN09242502-rid4585753.denovo.32, whole genome shotgun sequence	Vibrio parahaemolyticus	Direct Submission	Submitted (05-JUN-2018) Center for Food Safety and Applied Nutrition, US Food and Drug Administration, 5100 Paint Branch Pkwy, College Park, MD, USA			PHLUSAVBR00014			oysters			Aug-13			genomic DNA			USA: WA
AAXOCG010000073	AAXOCG010000073	BioProject:PRJNA355116	BioSample:SAMN09296206	Sequence Read Archive:SRR7499315	Vibrio parahaemolyticus strain PHLUSAVBR00068 SAMN09296206-rid6034163.denovo.075, whole genome shotgun sequence	Vibrio parahaemolyticus	Direct Submission	Submitted (09-JUL-2018) Center for Food Safety and Applied Nutrition, US Food and Drug Administration, 5100 Paint Branch Pkwy, College Park, MD, USA			PHLUSAVBR00068			oysters			Aug-14			genomic DNA			USA: WA
AAXOCE010000042	AAXOCE010000042	BioProject:PRJNA355116	BioSample:SAMN09296177	Sequence Read Archive:SRR7499326	Vibrio parahaemolyticus strain PHLUSAVBR00069 SAMN09296177-rid6034263.denovo.042, whole genome shotgun sequence	Vibrio parahaemolyticus	Direct Submission	Submitted (09-JUL-2018) Center for Food Safety and Applied Nutrition, US Food and Drug Administration, 5100 Paint Branch Pkwy, College Park, MD, USA			PHLUSAVBR00069			oysters			Aug-14			genomic DNA			USA: WA
AAXOBW010000039	AAXOBW010000039	BioProject:PRJNA355116	BioSample:SAMN09296179	Sequence Read Archive:SRR7521729	Vibrio parahaemolyticus strain PHLUSAVBR00057 SAMN09296179-rid6065493.denovo.40, whole genome shotgun sequence	Vibrio parahaemolyticus	Direct Submission	Submitted (14-JUL-2018) Center for Food Safety and Applied Nutrition, US Food and Drug Administration, 5100 Paint Branch Pkwy, College Park, MD, USA			PHLUSAVBR00057			oysters			Aug-14			genomic DNA			USA: WA
AAXOBS010000037	AAXOBS010000037	BioProject:PRJNA355116	BioSample:SAMN09295478	Sequence Read Archive:SRR7521738	Vibrio parahaemolyticus strain PHLUSAVBR00059 SAMN09295478-rid6065583.denovo.38, whole genome shotgun sequence	Vibrio parahaemolyticus	Direct Submission	Submitted (14-JUL-2018) Center for Food Safety and Applied Nutrition, US Food and Drug Administration, 5100 Paint Branch Pkwy, College Park, MD, USA			PHLUSAVBR00059			oysters			Aug-14			genomic DNA			USA: WA
AAXOBO010000106	AAXOBO010000106	BioProject:PRJNA355116	BioSample:SAMN09295489	Sequence Read Archive:SRR7525575	Vibrio parahaemolyticus strain PHLUSAVBR00063 SAMN09295489-rid6073513.denovo.106, whole genome shotgun sequence	Vibrio parahaemolyticus	Direct Submission	Submitted (20-JUL-2018) Center for Food Safety and Applied Nutrition, US Food and Drug Administration, 5100 Paint Branch Pkwy, College Park, MD, USA			PHLUSAVBR00063			oysters			Aug-14			genomic DNA			USA: WA
AAXOBM010000112	AAXOBM010000112	BioProject:PRJNA355116	BioSample:SAMN09296199	Sequence Read Archive:SRR7525572	Vibrio parahaemolyticus strain PHLUSAVBR00051 SAMN09296199-rid6073483.denovo.112, whole genome shotgun sequence	Vibrio parahaemolyticus	Direct Submission	Submitted (20-JUL-2018) Center for Food Safety and Applied Nutrition, US Food and Drug Administration, 5100 Paint Branch Pkwy, College Park, MD, USA			PHLUSAVBR00051			oysters			Jul-14			genomic DNA			USA: WA
AAXOBJ010000031	AAXOBJ010000031	BioProject:PRJNA355116	BioSample:SAMN09295484	Sequence Read Archive:SRR7525577	Vibrio parahaemolyticus strain PHLUSAVBR00045 SAMN09295484-rid6073533.denovo.31, whole genome shotgun sequence	Vibrio parahaemolyticus	Direct Submission	Submitted (20-JUL-2018) Center for Food Safety and Applied Nutrition, US Food and Drug Administration, 5100 Paint Branch Pkwy, College Park, MD, USA			PHLUSAVBR00045			oysters			Jul-14			genomic DNA			USA: WA
AAXOBB010000031	AAXOBB010000031	BioProject:PRJNA355116	BioSample:SAMN09296172	Sequence Read Archive:SRR7525593	Vibrio parahaemolyticus strain PHLUSAVBR00049 SAMN09296172-rid6073693.denovo.31, whole genome shotgun sequence	Vibrio parahaemolyticus	Direct Submission	Submitted (20-JUL-2018) Center for Food Safety and Applied Nutrition, US Food and Drug Administration, 5100 Paint Branch Pkwy, College Park, MD, USA			PHLUSAVBR00049			oysters			Jul-14			genomic DNA			USA: WA
AAXNZY010000022	AAXNZY010000022	BioProject:PRJNA355116	BioSample:SAMN09295480	Sequence Read Archive:SRR7551168	Vibrio parahaemolyticus strain PHLUSAVBR00082 SAMN09295480-rid6096743.denovo.23, whole genome shotgun sequence	Vibrio parahaemolyticus	Direct Submission	Submitted (23-JUL-2018) Center for Food Safety and Applied Nutrition, US Food and Drug Administration, 5100 Paint Branch Pkwy, College Park, MD, USA			PHLUSAVBR00082			oysters			Sep-14			genomic DNA			USA: WA
AAXMTI010000002	AAXMTI010000002	BioProject:PRJNA245882	BioSample:SAMN13283482	Sequence Read Archive:SRR10442116	Vibrio parahaemolyticus strain PHLUSAVBR00095 SAMN13283482-rid8612213.denovo.02, whole genome shotgun sequence	Vibrio parahaemolyticus	Direct Submission	Submitted (16-NOV-2019) Center for Food Safety and Applied Nutrition, US Food and Drug Administration, 5100 Paint Branch Pkwy, College Park, MD, USA			PHLUSAVBR00095			oysters			Jun-13			genomic DNA			USA: WA
AAXMTA010000023	AAXMTA010000023	BioProject:PRJNA245882	BioSample:SAMN13283504	Sequence Read Archive:SRR10442123	Vibrio parahaemolyticus strain PHLUSAVBR00191 SAMN13283504-rid8612253.denovo.24, whole genome shotgun sequence	Vibrio parahaemolyticus	Direct Submission	Submitted (16-NOV-2019) Center for Food Safety and Applied Nutrition, US Food and Drug Administration, 5100 Paint Branch Pkwy, College Park, MD, USA			PHLUSAVBR00191			oysters			Jul-13			genomic DNA			USA: WA
AAXMSW010000002	AAXMSW010000002	BioProject:PRJNA245882	BioSample:SAMN13283485	Sequence Read Archive:SRR10442128	Vibrio parahaemolyticus strain PHLUSAVBR00094 SAMN13283485-rid8612273.denovo.02, whole genome shotgun sequence	Vibrio parahaemolyticus	Direct Submission	Submitted (16-NOV-2019) Center for Food Safety and Applied Nutrition, US Food and Drug Administration, 5100 Paint Branch Pkwy, College Park, MD, USA			PHLUSAVBR00094			oysters			Jun-13			genomic DNA			USA: WA
AAXMSG010000002	AAXMSG010000002	BioProject:PRJNA245882	BioSample:SAMN13283516	Sequence Read Archive:SRR10442152	Vibrio parahaemolyticus strain PHLUSAVBR00098 SAMN13283516-rid8612373.denovo.02, whole genome shotgun sequence	Vibrio parahaemolyticus	Direct Submission	Submitted (16-NOV-2019) Center for Food Safety and Applied Nutrition, US Food and Drug Administration, 5100 Paint Branch Pkwy, College Park, MD, USA			PHLUSAVBR00098			oysters			Jun-13			genomic DNA			USA: WA
AAXMOO010000001	AAXMOO010000001	BioProject:PRJNA245882	BioSample:SAMN13808687	Sequence Read Archive:SRR10857356	Vibrio parahaemolyticus strain PHLUSAVBR00099 SAMN13808687-rid8850623.denovo.01, whole genome shotgun sequence	Vibrio parahaemolyticus	Direct Submission	Submitted (09-JAN-2020) Center for Food Safety and Applied Nutrition, US Food and Drug Administration, 5100 Paint Branch Pkwy, College Park, MD, USA			PHLUSAVBR00099			oysters			Jun-13			genomic DNA			USA: WA
AAXMNB010000012	AAXMNB010000012	BioProject:PRJNA245882	BioSample:SAMN14069582	Sequence Read Archive:SRR11044472	Vibrio parahaemolyticus strain PHLUSAVBR00101 SAMN14069582-rid9013843.denovo.12, whole genome shotgun sequence	Vibrio parahaemolyticus	Direct Submission	Submitted (07-FEB-2020) Center for Food Safety and Applied Nutrition, US Food and Drug Administration, 5100 Paint Branch Pkwy, College Park, MD, USA			PHLUSAVBR00101			oysters			Jun-13			genomic DNA			USA: WA
AAXOCF010000071	AAXOCF010000071	BioProject:PRJNA355116	BioSample:SAMN09296175	Sequence Read Archive:SRR7499318	Vibrio parahaemolyticus strain PHLUSAVBR00070 SAMN09296175-rid6034183.denovo.073, whole genome shotgun sequence	Vibrio parahaemolyticus	Direct Submission	Submitted (09-JUL-2018) Center for Food Safety and Applied Nutrition, US Food and Drug Administration, 5100 Paint Branch Pkwy, College Park, MD, USA			PHLUSAVBR00070			oysters			Aug-14			genomic DNA			USA: WA
NNNW01000107	NNNW01000107	BioProject:PRJNA393608	BioSample:SAMN07337932		Vibrio parahaemolyticus strain B5_6 B5_6_contig107, whole genome shotgun sequence	Vibrio parahaemolyticus	Recent mixing of Vibrio parahaemolyticus populations	Unpublished	Cui,Y.		B5_6			fish			2014			genomic DNA			China: Hubei
NNGX01000036	NNGX01000036	BioProject:PRJNA393608	BioSample:SAMN07338113		Vibrio parahaemolyticus strain E9_8 E9_8_contig036, whole genome shotgun sequence	Vibrio parahaemolyticus	Recent mixing of Vibrio parahaemolyticus populations	Unpublished	Cui,Y.		E9_8			Shellfish			2014			genomic DNA			China: Zhejiang
AAXOCY010000094	AAXOCY010000094	BioProject:PRJNA355116	BioSample:SAMN09242542	Sequence Read Archive:SRR7264115	Vibrio parahaemolyticus strain PHLUSAVBR00008 SAMN09242542-rid4585843.denovo.094, whole genome shotgun sequence	Vibrio parahaemolyticus	Direct Submission	Submitted (05-JUN-2018) Center for Food Safety and Applied Nutrition, US Food and Drug Administration, 5100 Paint Branch Pkwy, College Park, MD, USA			PHLUSAVBR00008			oysters			Aug-13			genomic DNA			USA: WA
JANFLK010000005	JANFLK010000005	BioProject:PRJNA859558	BioSample:SAMN29790269		Vibrio parahaemolyticus strain SS4-010 scaffold_0005, whole genome shotgun sequence	Vibrio parahaemolyticus	Occurrence, phenotypic and genotypic antimicrobial resistance profiles, and molecular characterization of Vibrio parahaemolyticus isolated from seafood in Thailand	Unpublished	Changsen,C., Likhitrattanapisal,S., Lunha,K., Chumpol,W., Prachumwat,A., Kongkasuriyachai,D., Ingsriswang,S., Chaturongakul,S., Lamalee,A., Yongkiettrakul,S. and Buates,S.		SS4-010		Pacific white shrimp (Litopenaeus vannamei)	the shrimp farm in eastern Thailand			2013			genomic DNA			Thailand
JANFLM010000005	JANFLM010000005	BioProject:PRJNA859558	BioSample:SAMN29790271		Vibrio parahaemolyticus strain SS4-008 scaffold_0005, whole genome shotgun sequence	Vibrio parahaemolyticus	Occurrence, phenotypic and genotypic antimicrobial resistance profiles, and molecular characterization of Vibrio parahaemolyticus isolated from seafood in Thailand	Unpublished	Changsen,C., Likhitrattanapisal,S., Lunha,K., Chumpol,W., Prachumwat,A., Kongkasuriyachai,D., Ingsriswang,S., Chaturongakul,S., Lamalee,A., Yongkiettrakul,S. and Buates,S.		SS4-008		Pacific white shrimp (Litopenaeus vannamei)	the shrimp farm in eastern Thailand			2013			genomic DNA			Thailand
AOPG01000346	AOPG01000346	BioProject:PRJNA188214	BioSample:SAMN02204315		Vibrio parahaemolyticus 901128 47, whole genome shotgun sequence	Vibrio parahaemolyticus 901128	Recombination and selection shape the diversity and evolution of Vibrio parahaemolyticus	Unpublished	Turner,J.W., Paul,S., Berthiaume,C., Morales,R., Sokurenko,E., Armbrust,E.V. and Strom,M.S.		901128		Homo sapiens	stool sample			1997			genomic DNA			USA: Washington
DACZRF010000019	DACZRF010000019	BioProject:PRJNA514245	BioSample:SAMN15889535	Sequence Read Archive:SRR13023696	TPA_asm: Vibrio parahaemolyticus strain DLS396 SAMN15889535-rid11290033.denovo.24, whole genome shotgun sequence	Vibrio parahaemolyticus	SKESA: strategic k-mer extension for scrupulous assemblies	Genome Biol 19 (1), 153 (2018)	Souvorov,A., Agarwala,R. and Lipman,D.J.	30286803	DLS396			seawater			2018		39.31 N 122.51 E	genomic DNA			China: Dalian
DACZRA010000019	DACZRA010000019	BioProject:PRJNA514245	BioSample:SAMN15889537	Sequence Read Archive:SRR13023708	TPA_asm: Vibrio parahaemolyticus strain DLM396 SAMN15889537-rid11291113.denovo.23, whole genome shotgun sequence	Vibrio parahaemolyticus	SKESA: strategic k-mer extension for scrupulous assemblies	Genome Biol 19 (1), 153 (2018)	Souvorov,A., Agarwala,R. and Lipman,D.J.	30286803	DLM396			seawater			2019		39.31 N 122.51 E	genomic DNA			China: Dalian
ABMDGU010000022	ABMDGU010000022	BioProject:PRJNA266293	BioSample:SAMN37316135	Sequence Read Archive:SRR25940677	Vibrio parahaemolyticus strain PNUSAV004567 SAMN37316135-rid19364583.denovo.24, whole genome shotgun sequence	Vibrio parahaemolyticus	Direct Submission	Submitted (07-SEP-2023) Enteric Diseases Laboratory Branch, Centers for Disease Control and Prevention, 1600 Clifton Rd., MS C03, Atlanta, GA 30333, USA			PNUSAV004567						2023			genomic DNA			USA
ABLYYE010000003	ABLYYE010000003	BioProject:PRJNA758975	BioSample:SAMN36517487	Sequence Read Archive:SRR25320426	Vibrio parahaemolyticus strain RISHL23000034 SAMN36517487-rid18816993.denovo.03, whole genome shotgun sequence	Vibrio parahaemolyticus	Direct Submission	Submitted (18-JUL-2023) Center for Food Safety and Applied Nutrition, US Food and Drug Administration, 5100 Paint Branch Pkwy, College Park, MD, USA			RISHL23000034			Eastern oyster from coastal estuary			2010/8/9			genomic DNA			USA: Rhode Island
ABLYTA010000014	ABLYTA010000014	BioProject:PRJNA266293	BioSample:SAMN36799800	Sequence Read Archive:SRR25491010	Vibrio parahaemolyticus strain PNUSAV004246 SAMN36799800-rid18957923.denovo.14, whole genome shotgun sequence	Vibrio parahaemolyticus	Direct Submission	Submitted (02-AUG-2023) Enteric Diseases Laboratory Branch, Centers for Disease Control and Prevention, 1600 Clifton Rd., MS C03, Atlanta, GA 30333, USA			PNUSAV004246						2023			genomic DNA			USA
ABEAGH010000032	ABEAGH010000032	BioProject:PRJNA266293	BioSample:SAMN23425222	Sequence Read Archive:SRR17027354	Vibrio parahaemolyticus strain PNUSAV002406 SAMN23425222-rid13413733.denovo.032, whole genome shotgun sequence	Vibrio parahaemolyticus	Direct Submission	Submitted (24-NOV-2021) Enteric Diseases Laboratory Branch, Centers for Disease Control and Prevention, 1600 Clifton Rd., MS C03, Atlanta, GA 30333, USA			PNUSAV002406						2021			genomic DNA			USA
NNQM01000080	NNQM01000080	BioProject:PRJNA393608	BioSample:SAMN07337864		Vibrio parahaemolyticus strain A3_6 A3_6_contig080, whole genome shotgun sequence	Vibrio parahaemolyticus	Recent mixing of Vibrio parahaemolyticus populations	Unpublished	Cui,Y.		A3_6			fish			2014			genomic DNA			China: Henan
NNGY01000156	NNGY01000156	BioProject:PRJNA393608	BioSample:SAMN07338112		Vibrio parahaemolyticus strain E9_7 E9_7_contig156, whole genome shotgun sequence	Vibrio parahaemolyticus	Recent mixing of Vibrio parahaemolyticus populations	Unpublished	Cui,Y.		E9_7			Shellfish			2014			genomic DNA			China: Zhejiang
JASAML010000001	JASAML010000001	BioProject:PRJNA953322	BioSample:SAMN34128362		Vibrio parahaemolyticus strain F5E Scaffold1, whole genome shotgun sequence	Vibrio parahaemolyticus	Analysis of virulence and drug resistance genes of 14 Vibrio parahaemolyticus strains in Wenzhou area	Unpublished	Yao,Y.		F5E			flower clam			2021/1/10			genomic DNA			China: Wenzhou
AOOW01000342	AOOW01000342	BioProject:PRJNA188199	BioSample:SAMN02204305		Vibrio parahaemolyticus VP766 90, whole genome shotgun sequence	Vibrio parahaemolyticus VP766	Recombination and selection shape the diversity and evolution of Vibrio parahaemolyticus	Unpublished	Turner,J.W., Paul,S., Berthiaume,C., Morales,R., Sokurenko,E., Armbrust,E.V. and Strom,M.S.		VP766			plankton sample			2007			genomic DNA			USA: Washington
AXNS01000058	AXNS01000058	BioProject:PRJNA222563	BioSample:SAMN02471137		Vibrio parahaemolyticus VIP4-0447 contig00070, whole genome shotgun sequence	Vibrio parahaemolyticus VIP4-0447	Comparative genomics of clinical and environmental Vibrio parahaemolyticus	Unpublished	Li,L. and Kwan,H.S.		VIP4-0447		Homo sapiens	oyster			2008			genomic DNA			Hong Kong
NNMJ01000006	NNMJ01000006	BioProject:PRJNA393608	BioSample:SAMN07337971		Vibrio parahaemolyticus strain C1_10 C1_10_contig006, whole genome shotgun sequence	Vibrio parahaemolyticus	Recent mixing of Vibrio parahaemolyticus populations	Unpublished	Cui,Y.		C1_10			fish			2014			genomic DNA			China: Shandong
JBCIKA010000004	JBCIKA010000004	BioProject:PRJNA1104774	BioSample:SAMN41086650		Vibrio parahaemolyticus strain 2020FR20 Scaffold4_1, whole genome shotgun sequence	Vibrio parahaemolyticus	Antimicrobial susceptibility and genomic characterization of Vibrio parahaemolyticus isolated from aquatic foods in 15 provinces, China, 2020	Int J Food Microbiol 418, 110737 (2024)	Bai,Y., Yang,Q., Sun,Y., Li,F., Sun,J., Yang,S., Yang,D., Peng,Z., Yang,B., Xu,J., Dong,Y., Yan,S. and Li,N.	38749264	2020FR20			seafood			2020/6/27		25.54 N 118.18 E	genomic DNA			China: Fujian
JBCIJY010000003	JBCIJY010000003	BioProject:PRJNA1104774	BioSample:SAMN41086652		Vibrio parahaemolyticus strain 2020FR22 Scaffold3_1, whole genome shotgun sequence	Vibrio parahaemolyticus	Antimicrobial susceptibility and genomic characterization of Vibrio parahaemolyticus isolated from aquatic foods in 15 provinces, China, 2020	Int J Food Microbiol 418, 110737 (2024)	Bai,Y., Yang,Q., Sun,Y., Li,F., Sun,J., Yang,S., Yang,D., Peng,Z., Yang,B., Xu,J., Dong,Y., Yan,S. and Li,N.	38749264	2020FR22			seafood			2020/6/27		25.54 N 118.18 E	genomic DNA			China: Fujian
JAQBKE010000011	JAQBKE010000011	BioProject:PRJNA915811	BioSample:SAMN32406805		Vibrio parahaemolyticus strain 15-1 15-1.contig00011, whole genome shotgun sequence	Vibrio parahaemolyticus	Vibrio parahaemolyticus from Migratory birds in China carries an extra copy of tRNA-Gly and plasmid-mediated quinolone resistance (PMQR) gene qnrD	Unpublished	Zheng,L.		1��15��		Mallard	feces			Mar-19			genomic DNA			China: Guangdong
ABJZUF010000005	ABJZUF010000005	BioProject:PRJNA590891	BioSample:SAMN32519783	Sequence Read Archive:SRR22942704	Vibrio parahaemolyticus strain 22MO09SH01-V1 SAMN32519783-rid16537753.denovo.005, whole genome shotgun sequence	Vibrio parahaemolyticus	Direct Submission	Submitted (31-DEC-2022) Center for Veterinary Medicine, US Food and Drug Administration, 8401 Muirkirk Rd, Laurel, MD, USA			22MO09SH01-V1			shrimp			2022			genomic DNA
MKQV01000064	MKQV01000064	BioProject:PRJNA345107	BioSample:SAMN05858281		Vibrio parahaemolyticus strain PMA1.15 contig33, whole genome shotgun sequence	Vibrio parahaemolyticus	Exploring the genomic traits of non-pandemic Vibrio parahaemolyticus strains able to cause cellular damage	Unpublished	Castillo,D., Perez,D., Ramirez,S., Plaza,N., Espejo,R., Navarrete,P., Bastias,R. and Garcia,K.		PMA1.15		Mussels				Jan-15			genomic DNA			Chile
JARKGR010000003	JARKGR010000003	BioProject:PRJNA945258	BioSample:SAMN33776817		Vibrio parahaemolyticus strain Vb1182 NODE_3_length_581064_cov_85.290423, whole genome shotgun sequence	Vibrio parahaemolyticus	Molecular epidemic characterization survey of Vibrio spp. from China	Unpublished	Zheng,Z. and Ye,L.		Vb1182			food			2016		22.55 N 114.09 E	genomic DNA			China: Shenzhen
JAYGAE010000029	JAYGAE010000029	BioProject:PRJNA1056764	BioSample:SAMN39105904		Vibrio parahaemolyticus strain LCU-VP318 NODE_29_length_33208_cov_35.765205_pilon, whole genome shotgun sequence	Vibrio parahaemolyticus	Genomic analysis of Vibrio parahaemolyticus	Unpublished	Wang,Z., Chen,D. and Li,Y.		LCU-VP318		Penaeus vannamei	hepatopancreas; aquaculture farm			2023/2/9			genomic DNA			China: Jiangsu Lianyungang City
JARKGE010000008	JARKGE010000008	BioProject:PRJNA945258	BioSample:SAMN33776830		Vibrio parahaemolyticus strain Vb1283 NODE_8_length_278060_cov_92.880586, whole genome shotgun sequence	Vibrio parahaemolyticus	Molecular epidemic characterization survey of Vibrio spp. from China	Unpublished	Zheng,Z. and Ye,L.		Vb1283			food			2016		22.55 N 114.09 E	genomic DNA			China: Shenzhen
