# Supplementary material for: Genomic Insight into Zoonotic and Environmental Vibrio vulnificus: Strains with T3SS2 as a Novel Threat to Public Health
Source: Microorganisms. 2024 Nov 20;12(11):2375. doi: 10.3390/microorganisms12112375 (PMC11596471; doi:10.3390/microorganisms12112375)
Supplement: Supplementary file 1 [file microorganisms-12-02375-s001.zip › vibrio vulnificus.csv]

Locus	Accession	BioProject	BioSample	Assembly	Definition	organism	title	journal	authors	pubmed	strain	isolate	host	isolation_source	plasmid	country	collection_date	location	lat_lon	mol_type	subtype	note	geo_loc_name
JAQZYA010000032	JAQZYA010000032	BioProject:PRJNA934090	BioSample:SAMN33265702		Vibrio vulnificus strain Z-152 Scaffold32, whole genome shotgun sequence	Vibrio vulnificus	Direct Submission	Submitted (14-FEB-2023) State Key Laboratory of Pathogen and Biosecurity, Beijing Institute of Microbiology and Epidemiology, Academy of Military Medical Sciences (AMMS), Fengtai East Street 20, Beijing 100071, China	Zhang,J.		Z-152			marine shellfish			2008		30.3 N 120.2 E	genomic DNA			China: Hangzhou
JAQZXX010000034	JAQZXX010000034	BioProject:PRJNA934090	BioSample:SAMN33265699		Vibrio vulnificus strain Z-149 Scaffold34, whole genome shotgun sequence	Vibrio vulnificus	Direct Submission	Submitted (14-FEB-2023) State Key Laboratory of Pathogen and Biosecurity, Beijing Institute of Microbiology and Epidemiology, Academy of Military Medical Sciences (AMMS), Fengtai East Street 20, Beijing 100071, China	Zhang,J.		Z-149			marine shellfish			2008		30.3 N 120.2 E	genomic DNA			China: Hangzhou
JAQZXW010000034	JAQZXW010000034	BioProject:PRJNA934090	BioSample:SAMN33265698		Vibrio vulnificus strain Z-148 Scaffold34, whole genome shotgun sequence	Vibrio vulnificus	Direct Submission	Submitted (14-FEB-2023) State Key Laboratory of Pathogen and Biosecurity, Beijing Institute of Microbiology and Epidemiology, Academy of Military Medical Sciences (AMMS), Fengtai East Street 20, Beijing 100071, China	Zhang,J.		Z-148			marine shellfish			2008		30.3 N 120.2 E	genomic DNA			China: Hangzhou
JAQZXV010000032	JAQZXV010000032	BioProject:PRJNA934090	BioSample:SAMN33265697		Vibrio vulnificus strain Z-147 Scaffold32, whole genome shotgun sequence	Vibrio vulnificus	Direct Submission	Submitted (14-FEB-2023) State Key Laboratory of Pathogen and Biosecurity, Beijing Institute of Microbiology and Epidemiology, Academy of Military Medical Sciences (AMMS), Fengtai East Street 20, Beijing 100071, China	Zhang,J.		Z-147			marine shellfish			2008		30.3 N 120.2 E	genomic DNA			China: Hangzhou
JAQZXU010000028	JAQZXU010000028	BioProject:PRJNA934090	BioSample:SAMN33265696		Vibrio vulnificus strain Z-146 Scaffold28, whole genome shotgun sequence	Vibrio vulnificus	Direct Submission	Submitted (14-FEB-2023) State Key Laboratory of Pathogen and Biosecurity, Beijing Institute of Microbiology and Epidemiology, Academy of Military Medical Sciences (AMMS), Fengtai East Street 20, Beijing 100071, China	Zhang,J.		Z-146			marine shellfish			2008		30.3 N 120.2 E	genomic DNA			China: Hangzhou
DAPTJL010000038	DAPTJL010000038	BioProject:PRJNA514245	BioSample:SAMN33219121	Sequence Read Archive:SRR23425376	TPA_asm: Vibrio vulnificus isolate ZJ-CDC-24 SAMN33219121-rid18983353.denovo.040, whole genome shotgun sequence	Vibrio vulnificus	SKESA: strategic k-mer extension for scrupulous assemblies	Genome Biol 19 (1), 153 (2018)	Souvorov,A., Agarwala,R. and Lipman,D.J.	30286803		ZJ-CDC-24		marine shellfish			2008		30.3 N 120.2 E	genomic DNA			China: Hangzhou
DAPTJI010000038	DAPTJI010000038	BioProject:PRJNA514245	BioSample:SAMN33219118	Sequence Read Archive:SRR23425380	TPA_asm: Vibrio vulnificus isolate ZJ-CDC-21 SAMN33219118-rid18983363.denovo.039, whole genome shotgun sequence	Vibrio vulnificus	SKESA: strategic k-mer extension for scrupulous assemblies	Genome Biol 19 (1), 153 (2018)	Souvorov,A., Agarwala,R. and Lipman,D.J.	30286803		ZJ-CDC-21		marine shellfish			2008		30.3 N 120.2 E	genomic DNA			China: Hangzhou
DAPTJH010000039	DAPTJH010000039	BioProject:PRJNA514245	BioSample:SAMN33219117	Sequence Read Archive:SRR23425381	TPA_asm: Vibrio vulnificus isolate ZJ-CDC-20 SAMN33219117-rid18983373.denovo.040, whole genome shotgun sequence	Vibrio vulnificus	SKESA: strategic k-mer extension for scrupulous assemblies	Genome Biol 19 (1), 153 (2018)	Souvorov,A., Agarwala,R. and Lipman,D.J.	30286803		ZJ-CDC-20		marine shellfish			2008		30.3 N 120.2 E	genomic DNA			China: Hangzhou
DAPTJG010000039	DAPTJG010000039	BioProject:PRJNA514245	BioSample:SAMN33219116	Sequence Read Archive:SRR23425382	TPA_asm: Vibrio vulnificus isolate ZJ-CDC-19 SAMN33219116-rid18981733.denovo.041, whole genome shotgun sequence	Vibrio vulnificus	SKESA: strategic k-mer extension for scrupulous assemblies	Genome Biol 19 (1), 153 (2018)	Souvorov,A., Agarwala,R. and Lipman,D.J.	30286803		ZJ-CDC-19		marine shellfish			2008		30.3 N 120.2 E	genomic DNA			China: Hangzhou
DAPTJF010000033	DAPTJF010000033	BioProject:PRJNA514245	BioSample:SAMN33219115	Sequence Read Archive:SRR23425383	TPA_asm: Vibrio vulnificus isolate ZJ-CDC-18 SAMN33219115-rid18981743.denovo.036, whole genome shotgun sequence	Vibrio vulnificus	SKESA: strategic k-mer extension for scrupulous assemblies	Genome Biol 19 (1), 153 (2018)	Souvorov,A., Agarwala,R. and Lipman,D.J.	30286803		ZJ-CDC-18		marine shellfish			2008		30.3 N 120.2 E	genomic DNA			China: Hangzhou
JAUIVU010000029	JAUIVU010000029	BioProject:PRJNA990331	BioSample:SAMN36264901		Vibrio vulnificus strain Z-258 Scaffold29, whole genome shotgun sequence	Vibrio vulnificus	Direct Submission	Submitted (05-JUL-2023) State Key Laboratory of Pathogen and Biosecurity, Beijing Institute of Microbiology and Epidemiology, Academy of Military Medical Sciences (AMMS), Fengtai East Street20, Beijing 100071, China	Zhang,J.		Z-258		Homo sapiens	wound			1993		21 N 120 E	genomic DNA			Taiwan
JAUIVT010000030	JAUIVT010000030	BioProject:PRJNA990331	BioSample:SAMN36264902		Vibrio vulnificus strain Z-259 Scaffold30, whole genome shotgun sequence	Vibrio vulnificus	Direct Submission	Submitted (05-JUL-2023) State Key Laboratory of Pathogen and Biosecurity, Beijing Institute of Microbiology and Epidemiology, Academy of Military Medical Sciences (AMMS), Fengtai East Street20, Beijing 100071, China	Zhang,J.		Z-259		Homo sapiens	wound			1993		21 N 120 E	genomic DNA			Taiwan
ABKXEC010000001	ABKXEC010000001	BioProject:PRJNA266293	BioSample:SAMN33578536	Sequence Read Archive:SRR23696457	Vibrio vulnificus strain PNUSAV003663 SAMN33578536-rid17346493.denovo.01, whole genome shotgun sequence	Vibrio vulnificus	Direct Submission	Submitted (03-MAR-2023) Enteric Diseases Laboratory Branch, Centers for Disease Control and Prevention, 1600 Clifton Rd., MS C03, Atlanta, GA 30333, USA			PNUSAV003663						2022			genomic DNA			USA
ABKXDW010000002	ABKXDW010000002	BioProject:PRJNA266293	BioSample:SAMN33578533	Sequence Read Archive:SRR23696462	Vibrio vulnificus strain PNUSAV003670 SAMN33578533-rid17346513.denovo.02, whole genome shotgun sequence	Vibrio vulnificus	Direct Submission	Submitted (03-MAR-2023) Enteric Diseases Laboratory Branch, Centers for Disease Control and Prevention, 1600 Clifton Rd., MS C03, Atlanta, GA 30333, USA			PNUSAV003670						2022			genomic DNA			USA
JALQQA010000010	JALQQA010000010	BioProject:PRJNA813597	BioSample:SAMN26512000		Vibrio vulnificus strain CDC-AW0242 NODE_10_length_153094_cov_75.3803, whole genome shotgun sequence	Vibrio vulnificus	Genetic Divergence of Vibrio vulnificus Clinical Isolates with Mild to Severe Outcomes	mBio, e0150022 (2022) In press	Kling,K., Trinh,S.A., Leyn,S.A., Rodionov,D.A., Rodionov,I.D., Herrera,A., Cervantes,K., Pankey,G., Ashcraft,D., Ozer,E.A., Godzik,A. and Satchell,K.J.F.	36169197	CDC-AW0242		Homo sapiens	acquired via water exposure, lead to skin infection			2012			genomic DNA		biotype: 1; genotype: vcgE	USA: Maryland
AAXNEP010000002	AAXNEP010000002	BioProject:PRJNA266293	BioSample:SAMN12211973	Sequence Read Archive:SRR9641390	Vibrio vulnificus strain PNUSAV000647 SAMN12211973-rid7836813.denovo.002, whole genome shotgun sequence	Vibrio vulnificus	Direct Submission	Submitted (05-JUL-2019) Enteric Diseases Laboratory Branch, Centers for Disease Control and Prevention, 1600 Clifton Rd., MS C03, Atlanta, GA 30333, USA	Tarr,C.L., Trees,E., Katz,L.S., Carleton-Romer,H.A., Stroika,S., Kucerova,Z., Roache,K.F., Sabol,A.L., Besser,J. and Gerner-Smidt,P.		PNUSAV000647									genomic DNA			USA
JALQQC010000027	JALQQC010000027	BioProject:PRJNA813597	BioSample:SAMN26512002		Vibrio vulnificus strain CDC-AM46463 NODE_27_length_70528_cov_72.745, whole genome shotgun sequence	Vibrio vulnificus	Genetic Divergence of Vibrio vulnificus Clinical Isolates with Mild to Severe Outcomes	mBio, e0150022 (2022) In press	Kling,K., Trinh,S.A., Leyn,S.A., Rodionov,D.A., Rodionov,I.D., Herrera,A., Cervantes,K., Pankey,G., Ashcraft,D., Ozer,E.A., Godzik,A. and Satchell,K.J.F.	36169197	CDC-AM46463		Homo sapiens	acquired via water exposure, lead to skin infection			2010			genomic DNA		biotype: 1; genotype: vcgE	USA: Maryland
ABKXDX010000005	ABKXDX010000005	BioProject:PRJNA266293	BioSample:SAMN33578535	Sequence Read Archive:SRR23696464	Vibrio vulnificus strain PNUSAV003665 SAMN33578535-rid17346243.denovo.005, whole genome shotgun sequence	Vibrio vulnificus	Direct Submission	Submitted (03-MAR-2023) Enteric Diseases Laboratory Branch, Centers for Disease Control and Prevention, 1600 Clifton Rd., MS C03, Atlanta, GA 30333, USA			PNUSAV003665						2022			genomic DNA			USA
AAXMKQ010000002	AAXMKQ010000002	BioProject:PRJNA266293	BioSample:SAMN15900792	Sequence Read Archive:SRR12513864	Vibrio vulnificus strain PNUSAV001201 SAMN15900792-rid10370733.denovo.002, whole genome shotgun sequence	Vibrio vulnificus	Direct Submission	Submitted (25-AUG-2020) Enteric Diseases Laboratory Branch, Centers for Disease Control and Prevention, 1600 Clifton Rd., MS C03, Atlanta, GA 30333, USA			PNUSAV001201									genomic DNA			USA
DACRBF010000041	DACRBF010000041	BioProject:PRJNA514245	BioSample:SAMN02368469	Sequence Read Archive:SRR1118541	TPA_asm: Vibrio vulnificus strain BCW_3521 SAMN02368469-rid7103773.denovo.042, whole genome shotgun sequence	Vibrio vulnificus	SKESA: strategic k-mer extension for scrupulous assemblies	Genome Biol 19 (1), 153 (2018)	Souvorov,A., Agarwala,R. and Lipman,D.J.	30286803	BCW_3521						2007			genomic DNA
