# Supplementary material for: Genomic Insight into Zoonotic and Environmental Vibrio vulnificus: Strains with T3SS2 as a Novel Threat to Public Health
Source: Microorganisms. 2024 Nov 20;12(11):2375. doi: 10.3390/microorganisms12112375 (PMC11596471; doi:10.3390/microorganisms12112375)
Supplement: Supplementary file 1 [file microorganisms-12-02375-s001.zip › Aeromonas veronii.csv]

Locus	Accession	BioProject	BioSample	Assembly	Definition	organism	title	journal	authors	pubmed	strain	isolate	host	isolation_source	plasmid	country	collection_date	location	lat_lon	mol_type	subtype	note	geo_loc_name
JAIEYN010000001	JAIEYN010000001	BioProject:PRJNA749892	BioSample:SAMN20667244		Aeromonas veronii strain A21-14 contig00001, whole genome shotgun sequence	Aeromonas veronii	Analysis of global Aeromonas veronii genomes provides novel information on source of infection and virulence in human gastrointestinal diseases	Unpublished	Zhang,L.		A21-14		Homo sapiens	feces			2020			genomic DNA			Australia
JAVIXX010000004	JAVIXX010000004	BioProject:PRJNA1012327	BioSample:SAMN37253834		Aeromonas veronii strain SS-M2-3 assembly_contig_4, whole genome shotgun sequence	Aeromonas veronii	Characterization and Whole Genome Sequencing of the carbapenem-resistant isolate Aeromonas veronii SS-M2-3	Unpublished	Estrada,R. and Ruiz,C.		SS-M2-3			natural wetland inundated with agricultural and residential runoff			2018-06-24		35.5971832 N 121.1218039 W	genomic DNA			USA: Cambria, CA
