# Supplementary material for: Genomic Insight into Zoonotic and Environmental Vibrio vulnificus: Strains with T3SS2 as a Novel Threat to Public Health
Source: Microorganisms. 2024 Nov 20;12(11):2375. doi: 10.3390/microorganisms12112375 (PMC11596471; doi:10.3390/microorganisms12112375)
Supplement: Supplementary file 1 [file microorganisms-12-02375-s001.zip › ANI-output.txt]

/ahfs/MaLC/ANI60/CNVVF081014.fas	/ahfs/MaLC/ANI60/ATCC27562.fas	95.3715	1461	1645
/ahfs/MaLC/ANI60/CNVVF081121.fas	/ahfs/MaLC/ANI60/ATCC27562.fas	95.3717	1454	1611
/ahfs/MaLC/ANI60/CNVVT08107.fas	/ahfs/MaLC/ANI60/ATCC27562.fas	95.3038	1461	1626
/ahfs/MaLC/ANI60/CNVVT08109.fas	/ahfs/MaLC/ANI60/ATCC27562.fas	95.3461	1460	1617
/ahfs/MaLC/ANI60/CNVVT08111.fas	/ahfs/MaLC/ANI60/ATCC27562.fas	95.3292	1448	1585
/ahfs/MaLC/ANI60/CNVVT081110.fas	/ahfs/MaLC/ANI60/ATCC27562.fas	95.3471	1459	1609
/ahfs/MaLC/ANI60/CNVVT081111.fas	/ahfs/MaLC/ANI60/ATCC27562.fas	95.4122	1463	1659
/ahfs/MaLC/ANI60/CNVVT081113.fas	/ahfs/MaLC/ANI60/ATCC27562.fas	95.3166	1455	1583
/ahfs/MaLC/ANI60/CNVVT081118.fas	/ahfs/MaLC/ANI60/ATCC27562.fas	95.3266	1433	1605
/ahfs/MaLC/ANI60/CNVVT081120.fas	/ahfs/MaLC/ANI60/ATCC27562.fas	95.4221	1462	1597
/ahfs/MaLC/ANI60/CNVVT08114.fas	/ahfs/MaLC/ANI60/ATCC27562.fas	95.3074	1453	1612
/ahfs/MaLC/ANI60/V090706T.fas	/ahfs/MaLC/ANI60/ATCC27562.fas	95.4221	1441	1623
/ahfs/MaLC/ANI60/V0916C3.fas	/ahfs/MaLC/ANI60/ATCC27562.fas	98.2921	1459	1586
/ahfs/MaLC/ANI60/V0916C5.fas	/ahfs/MaLC/ANI60/ATCC27562.fas	95.4612	1446	1644
/ahfs/MaLC/ANI60/V0916C7.fas	/ahfs/MaLC/ANI60/ATCC27562.fas	95.4157	1451	1644
/ahfs/MaLC/ANI60/V0916E3.fas	/ahfs/MaLC/ANI60/ATCC27562.fas	95.3169	1445	1590
/ahfs/MaLC/ANI60/V0924A1.fas	/ahfs/MaLC/ANI60/ATCC27562.fas	95.4195	1456	1618
/ahfs/MaLC/ANI60/V0924C1.fas	/ahfs/MaLC/ANI60/ATCC27562.fas	95.2687	1456	1631
/ahfs/MaLC/ANI60/V0924C5.fas	/ahfs/MaLC/ANI60/ATCC27562.fas	95.3278	1448	1638
/ahfs/MaLC/ANI60/V10-JY11.fas	/ahfs/MaLC/ANI60/ATCC27562.fas	95.3311	1468	1689
/ahfs/MaLC/ANI60/V10-JY33.fas	/ahfs/MaLC/ANI60/ATCC27562.fas	95.3844	1470	1572
/ahfs/MaLC/ANI60/V10-JY40.fas	/ahfs/MaLC/ANI60/ATCC27562.fas	95.3998	1456	1613
/ahfs/MaLC/ANI60/V5-CMS1.fas	/ahfs/MaLC/ANI60/ATCC27562.fas	95.344	1456	1738
/ahfs/MaLC/ANI60/V5-CMS11.fas	/ahfs/MaLC/ANI60/ATCC27562.fas	95.371	1452	1730
/ahfs/MaLC/ANI60/V5-CMX5.fas	/ahfs/MaLC/ANI60/ATCC27562.fas	95.3207	1451	1570
/ahfs/MaLC/ANI60/V5-CMX7.fas	/ahfs/MaLC/ANI60/ATCC27562.fas	95.3202	1464	1752
/ahfs/MaLC/ANI60/V6-CMS1.fas	/ahfs/MaLC/ANI60/ATCC27562.fas	95.3248	1463	1627
/ahfs/MaLC/ANI60/V7-CMS2.fas	/ahfs/MaLC/ANI60/ATCC27562.fas	95.3749	1462	1915
/ahfs/MaLC/ANI60/V7-CMS8.fas	/ahfs/MaLC/ANI60/ATCC27562.fas	95.4208	1467	1697
/ahfs/MaLC/ANI60/V7-CMX1.fas	/ahfs/MaLC/ANI60/ATCC27562.fas	95.2555	1453	1672
/ahfs/MaLC/ANI60/V7-CMX2.fas	/ahfs/MaLC/ANI60/ATCC27562.fas	95.4435	1450	1609
/ahfs/MaLC/ANI60/V7-CMX7.fas	/ahfs/MaLC/ANI60/ATCC27562.fas	95.3954	1467	1713
/ahfs/MaLC/ANI60/V8-CMX2.fas	/ahfs/MaLC/ANI60/ATCC27562.fas	95.3764	1453	1623
/ahfs/MaLC/ANI60/V8-CMX3.fas	/ahfs/MaLC/ANI60/ATCC27562.fas	95.4067	1469	1611
/ahfs/MaLC/ANI60/V9-JS01.fas	/ahfs/MaLC/ANI60/ATCC27562.fas	95.4057	1468	1634
/ahfs/MaLC/ANI60/V9-JS02.fas	/ahfs/MaLC/ANI60/ATCC27562.fas	95.301	1472	1965
/ahfs/MaLC/ANI60/V9-JS03.fas	/ahfs/MaLC/ANI60/ATCC27562.fas	95.3731	1451	1892
/ahfs/MaLC/ANI60/V9-JS04.fas	/ahfs/MaLC/ANI60/ATCC27562.fas	95.4434	1461	1635
/ahfs/MaLC/ANI60/V9-JS05.fas	/ahfs/MaLC/ANI60/ATCC27562.fas	95.4482	1443	1624
/ahfs/MaLC/ANI60/V9-JS06.fas	/ahfs/MaLC/ANI60/ATCC27562.fas	95.3361	1440	1644
/ahfs/MaLC/ANI60/V9-JS07.fas	/ahfs/MaLC/ANI60/ATCC27562.fas	95.3045	1459	1631
/ahfs/MaLC/ANI60/V9-JS08.fas	/ahfs/MaLC/ANI60/ATCC27562.fas	95.3879	1467	1630
/ahfs/MaLC/ANI60/V9-JS09.fas	/ahfs/MaLC/ANI60/ATCC27562.fas	95.3663	1467	1966
/ahfs/MaLC/ANI60/V9-JS10.fas	/ahfs/MaLC/ANI60/ATCC27562.fas	95.3754	1442	1586
/ahfs/MaLC/ANI60/V9-JS11.fas	/ahfs/MaLC/ANI60/ATCC27562.fas	95.3967	1461	1607
/ahfs/MaLC/ANI60/V9-JS12.fas	/ahfs/MaLC/ANI60/ATCC27562.fas	95.3782	1462	1688
/ahfs/MaLC/ANI60/V9-JS13.fas	/ahfs/MaLC/ANI60/ATCC27562.fas	95.392	1461	1644
/ahfs/MaLC/ANI60/V9-JS14.fas	/ahfs/MaLC/ANI60/ATCC27562.fas	95.3103	1450	1609
/ahfs/MaLC/ANI60/V9-JS18.fas	/ahfs/MaLC/ANI60/ATCC27562.fas	95.2977	1471	1685
/ahfs/MaLC/ANI60/V9-JS19.fas	/ahfs/MaLC/ANI60/ATCC27562.fas	95.284	1470	1671
/ahfs/MaLC/ANI60/V9-JS21.fas	/ahfs/MaLC/ANI60/ATCC27562.fas	95.4554	1464	1586
/ahfs/MaLC/ANI60/V9-JS23.fas	/ahfs/MaLC/ANI60/ATCC27562.fas	95.4596	1449	1600
/ahfs/MaLC/ANI60/V9-JS24.fas	/ahfs/MaLC/ANI60/ATCC27562.fas	95.3468	1467	1655
/ahfs/MaLC/ANI60/VV2-JYBG.fas	/ahfs/MaLC/ANI60/ATCC27562.fas	95.2794	1482	1621
/ahfs/MaLC/ANI60/VV2-JYF3.fas	/ahfs/MaLC/ANI60/ATCC27562.fas	95.4197	1455	1619
/ahfs/MaLC/ANI60/VV3-CMX3.fas	/ahfs/MaLC/ANI60/ATCC27562.fas	95.3787	1460	1620
/ahfs/MaLC/ANI60/VV4-CMS1.fas	/ahfs/MaLC/ANI60/ATCC27562.fas	95.425	1466	1882
/ahfs/MaLC/ANI60/VV4-CMS3.fas	/ahfs/MaLC/ANI60/ATCC27562.fas	95.38	1459	1620
/ahfs/MaLC/ANI60/VV4-CMX2.fas	/ahfs/MaLC/ANI60/ATCC27562.fas	95.3148	1459	1609
/ahfs/MaLC/ANI60/VV4-CMX3.fas	/ahfs/MaLC/ANI60/ATCC27562.fas	95.3772	1461	1620
