# Supplementary material for: Genomic Insight into Zoonotic and Environmental Vibrio vulnificus: Strains with T3SS2 as a Novel Threat to Public Health
Source: Microorganisms. 2024 Nov 20;12(11):2375. doi: 10.3390/microorganisms12112375 (PMC11596471; doi:10.3390/microorganisms12112375)
Supplement: Supplementary file 1 [file microorganisms-12-02375-s001.zip › Cytotoxicity-ANOVA.xlsx]

## Sheet: Sheet1
Within each row, compare columns (simple effects within rows)
Number of families	6
Number of comparisons per family	28
Alpha	0.05
Tukey's multiple comparisons test	Mean Diff.	95.00% CI of diff.	Below threshold?	Summary	Adjusted P Value
Row 1
CNVVF081014 vs. V090706T	0	-7.173 to 7.173	No	ns	>0.9999
CNVVF081014 vs. V9-JS18	0	-7.173 to 7.173	No	ns	>0.9999
CNVVF081014 vs. CNVVT081111	0	-7.173 to 7.173	No	ns	>0.9999
CNVVF081014 vs. V0924C5	0	-7.173 to 7.173	No	ns	>0.9999
CNVVF081014 vs. ATCC27562	0	-7.173 to 7.173	No	ns	>0.9999
CNVVF081014 vs. V9-JS05	0	-7.173 to 7.173	No	ns	>0.9999
CNVVF081014 vs. V9-JS14	0	-7.173 to 7.173	No	ns	>0.9999
V090706T vs. V9-JS18	0	-7.173 to 7.173	No	ns	>0.9999
V090706T vs. CNVVT081111	0	-7.173 to 7.173	No	ns	>0.9999
V090706T vs. V0924C5	0	-7.173 to 7.173	No	ns	>0.9999
V090706T vs. ATCC27562	0	-7.173 to 7.173	No	ns	>0.9999
V090706T vs. V9-JS05	0	-7.173 to 7.173	No	ns	>0.9999
V090706T vs. V9-JS14	0	-7.173 to 7.173	No	ns	>0.9999
V9-JS18 vs. CNVVT081111	0	-7.173 to 7.173	No	ns	>0.9999
V9-JS18 vs. V0924C5	0	-7.173 to 7.173	No	ns	>0.9999
V9-JS18 vs. ATCC27562	0	-7.173 to 7.173	No	ns	>0.9999
V9-JS18 vs. V9-JS05	0	-7.173 to 7.173	No	ns	>0.9999
V9-JS18 vs. V9-JS14	0	-7.173 to 7.173	No	ns	>0.9999
CNVVT081111 vs. V0924C5	0	-7.173 to 7.173	No	ns	>0.9999
CNVVT081111 vs. ATCC27562	0	-7.173 to 7.173	No	ns	>0.9999
CNVVT081111 vs. V9-JS05	0	-7.173 to 7.173	No	ns	>0.9999
CNVVT081111 vs. V9-JS14	0	-7.173 to 7.173	No	ns	>0.9999
V0924C5 vs. ATCC27562	0	-7.173 to 7.173	No	ns	>0.9999
V0924C5 vs. V9-JS05	0	-7.173 to 7.173	No	ns	>0.9999
V0924C5 vs. V9-JS14	0	-7.173 to 7.173	No	ns	>0.9999
ATCC27562 vs. V9-JS05	0	-7.173 to 7.173	No	ns	>0.9999
ATCC27562 vs. V9-JS14	0	-7.173 to 7.173	No	ns	>0.9999
V9-JS05 vs. V9-JS14	0	-7.173 to 7.173	No	ns	>0.9999
Row 2
CNVVF081014 vs. V090706T	-1.1	-8.273 to 6.073	No	ns	0.9997
CNVVF081014 vs. V9-JS18	2.367	-4.807 to 9.540	No	ns	0.9699
CNVVF081014 vs. CNVVT081111	2	-5.173 to 9.173	No	ns	0.9885
CNVVF081014 vs. V0924C5	1.7	-5.473 to 8.873	No	ns	0.9957
CNVVF081014 vs. ATCC27562	3.033	-4.140 to 10.21	No	ns	0.8928
CNVVF081014 vs. V9-JS05	0.3667	-6.807 to 7.540	No	ns	>0.9999
CNVVF081014 vs. V9-JS14	1.667	-5.507 to 8.840	No	ns	0.9962
V090706T vs. V9-JS18	3.467	-3.707 to 10.64	No	ns	0.8069
V090706T vs. CNVVT081111	3.1	-4.073 to 10.27	No	ns	0.8814
V090706T vs. V0924C5	2.8	-4.373 to 9.973	No	ns	0.9272
V090706T vs. ATCC27562	4.133	-3.040 to 11.31	No	ns	0.6313
V090706T vs. V9-JS05	1.467	-5.707 to 8.640	No	ns	0.9983
V090706T vs. V9-JS14	2.767	-4.407 to 9.940	No	ns	0.9315
V9-JS18 vs. CNVVT081111	-0.3667	-7.540 to 6.807	No	ns	>0.9999
V9-JS18 vs. V0924C5	-0.6667	-7.840 to 6.507	No	ns	>0.9999
V9-JS18 vs. ATCC27562	0.6667	-6.507 to 7.840	No	ns	>0.9999
V9-JS18 vs. V9-JS05	-2	-9.173 to 5.173	No	ns	0.9885
V9-JS18 vs. V9-JS14	-0.7	-7.873 to 6.473	No	ns	>0.9999
CNVVT081111 vs. V0924C5	-0.3	-7.473 to 6.873	No	ns	>0.9999
CNVVT081111 vs. ATCC27562	1.033	-6.140 to 8.207	No	ns	0.9998
CNVVT081111 vs. V9-JS05	-1.633	-8.807 to 5.540	No	ns	0.9967
CNVVT081111 vs. V9-JS14	-0.3333	-7.507 to 6.840	No	ns	>0.9999
V0924C5 vs. ATCC27562	1.333	-5.840 to 8.507	No	ns	0.9991
V0924C5 vs. V9-JS05	-1.333	-8.507 to 5.840	No	ns	0.9991
V0924C5 vs. V9-JS14	-0.03333	-7.207 to 7.140	No	ns	>0.9999
ATCC27562 vs. V9-JS05	-2.667	-9.840 to 4.507	No	ns	0.9432
ATCC27562 vs. V9-JS14	-1.367	-8.540 to 5.807	No	ns	0.9989
V9-JS05 vs. V9-JS14	1.3	-5.873 to 8.473	No	ns	0.9992
Row 3
CNVVF081014 vs. V090706T	-0.4	-7.573 to 6.773	No	ns	>0.9999
CNVVF081014 vs. V9-JS18	1.8	-5.373 to 8.973	No	ns	0.9939
CNVVF081014 vs. CNVVT081111	2.8	-4.373 to 9.973	No	ns	0.9272
CNVVF081014 vs. V0924C5	1.2	-5.973 to 8.373	No	ns	0.9995
CNVVF081014 vs. ATCC27562	2.967	-4.207 to 10.14	No	ns	0.9035
CNVVF081014 vs. V9-JS05	1.133	-6.040 to 8.307	No	ns	0.9997
CNVVF081014 vs. V9-JS14	2	-5.173 to 9.173	No	ns	0.9885
V090706T vs. V9-JS18	2.2	-4.973 to 9.373	No	ns	0.98
V090706T vs. CNVVT081111	3.2	-3.973 to 10.37	No	ns	0.8631
V090706T vs. V0924C5	1.6	-5.573 to 8.773	No	ns	0.9971
V090706T vs. ATCC27562	3.367	-3.807 to 10.54	No	ns	0.8292
V090706T vs. V9-JS05	1.533	-5.640 to 8.707	No	ns	0.9978
V090706T vs. V9-JS14	2.4	-4.773 to 9.573	No	ns	0.9675
V9-JS18 vs. CNVVT081111	1	-6.173 to 8.173	No	ns	0.9999
V9-JS18 vs. V0924C5	-0.6	-7.773 to 6.573	No	ns	>0.9999
V9-JS18 vs. ATCC27562	1.167	-6.007 to 8.340	No	ns	0.9996
V9-JS18 vs. V9-JS05	-0.6667	-7.840 to 6.507	No	ns	>0.9999
V9-JS18 vs. V9-JS14	0.2	-6.973 to 7.373	No	ns	>0.9999
CNVVT081111 vs. V0924C5	-1.6	-8.773 to 5.573	No	ns	0.9971
CNVVT081111 vs. ATCC27562	0.1667	-7.007 to 7.340	No	ns	>0.9999
CNVVT081111 vs. V9-JS05	-1.667	-8.840 to 5.507	No	ns	0.9962
CNVVT081111 vs. V9-JS14	-0.8	-7.973 to 6.373	No	ns	>0.9999
V0924C5 vs. ATCC27562	1.767	-5.407 to 8.940	No	ns	0.9946
V0924C5 vs. V9-JS05	-0.06667	-7.240 to 7.107	No	ns	>0.9999
V0924C5 vs. V9-JS14	0.8	-6.373 to 7.973	No	ns	>0.9999
ATCC27562 vs. V9-JS05	-1.833	-9.007 to 5.340	No	ns	0.9932
ATCC27562 vs. V9-JS14	-0.9667	-8.140 to 6.207	No	ns	0.9999
V9-JS05 vs. V9-JS14	0.8667	-6.307 to 8.040	No	ns	>0.9999
Row 4
CNVVF081014 vs. V090706T	35.4	28.23 to 42.57	Yes	****	<0.0001
CNVVF081014 vs. V9-JS18	31.33	24.16 to 38.51	Yes	****	<0.0001
CNVVF081014 vs. CNVVT081111	27.67	20.49 to 34.84	Yes	****	<0.0001
CNVVF081014 vs. V0924C5	30.23	23.06 to 37.41	Yes	****	<0.0001
CNVVF081014 vs. ATCC27562	37.63	30.46 to 44.81	Yes	****	<0.0001
CNVVF081014 vs. V9-JS05	30.67	23.49 to 37.84	Yes	****	<0.0001
CNVVF081014 vs. V9-JS14	31.57	24.39 to 38.74	Yes	****	<0.0001
V090706T vs. V9-JS18	-4.067	-11.24 to 3.107	No	ns	0.6503
V090706T vs. CNVVT081111	-7.733	-14.91 to -0.5599	Yes	*	0.0253
V090706T vs. V0924C5	-5.167	-12.34 to 2.007	No	ns	0.3425
V090706T vs. ATCC27562	2.233	-4.940 to 9.407	No	ns	0.9782
V090706T vs. V9-JS05	-4.733	-11.91 to 2.440	No	ns	0.458
V090706T vs. V9-JS14	-3.833	-11.01 to 3.340	No	ns	0.7151
V9-JS18 vs. CNVVT081111	-3.667	-10.84 to 3.507	No	ns	0.7586
V9-JS18 vs. V0924C5	-1.1	-8.273 to 6.073	No	ns	0.9997
V9-JS18 vs. ATCC27562	6.3	-0.8734 to 13.47	No	ns	0.1288
V9-JS18 vs. V9-JS05	-0.6667	-7.840 to 6.507	No	ns	>0.9999
V9-JS18 vs. V9-JS14	0.2333	-6.940 to 7.407	No	ns	>0.9999
CNVVT081111 vs. V0924C5	2.567	-4.607 to 9.740	No	ns	0.9534
CNVVT081111 vs. ATCC27562	9.967	2.793 to 17.14	Yes	**	0.001
CNVVT081111 vs. V9-JS05	3	-4.173 to 10.17	No	ns	0.8982
CNVVT081111 vs. V9-JS14	3.9	-3.273 to 11.07	No	ns	0.697
V0924C5 vs. ATCC27562	7.4	0.2266 to 14.57	Yes	*	0.0382
V0924C5 vs. V9-JS05	0.4333	-6.740 to 7.607	No	ns	>0.9999
V0924C5 vs. V9-JS14	1.333	-5.840 to 8.507	No	ns	0.9991
ATCC27562 vs. V9-JS05	-6.967	-14.14 to 0.2068	No	ns	0.0634
ATCC27562 vs. V9-JS14	-6.067	-13.24 to 1.107	No	ns	0.1614
V9-JS05 vs. V9-JS14	0.9	-6.273 to 8.073	No	ns	>0.9999
Row 5
CNVVF081014 vs. V090706T	3.233	-3.940 to 10.41	No	ns	0.8566
CNVVF081014 vs. V9-JS18	9.4	2.227 to 16.57	Yes	**	0.0025
CNVVF081014 vs. CNVVT081111	19.37	12.19 to 26.54	Yes	****	<0.0001
CNVVF081014 vs. V0924C5	17.77	10.59 to 24.94	Yes	****	<0.0001
CNVVF081014 vs. ATCC27562	42.57	35.39 to 49.74	Yes	****	<0.0001
CNVVF081014 vs. V9-JS05	9.267	2.093 to 16.44	Yes	**	0.003
CNVVF081014 vs. V9-JS14	7.433	0.2599 to 14.61	Yes	*	0.0367
V090706T vs. V9-JS18	6.167	-1.007 to 13.34	No	ns	0.1467
V090706T vs. CNVVT081111	16.13	8.960 to 23.31	Yes	****	<0.0001
V090706T vs. V0924C5	14.53	7.360 to 21.71	Yes	****	<0.0001
V090706T vs. ATCC27562	39.33	32.16 to 46.51	Yes	****	<0.0001
V090706T vs. V9-JS05	6.033	-1.140 to 13.21	No	ns	0.1665
V090706T vs. V9-JS14	4.2	-2.973 to 11.37	No	ns	0.612
V9-JS18 vs. CNVVT081111	9.967	2.793 to 17.14	Yes	**	0.001
V9-JS18 vs. V0924C5	8.367	1.193 to 15.54	Yes	*	0.0109
V9-JS18 vs. ATCC27562	33.17	25.99 to 40.34	Yes	****	<0.0001
V9-JS18 vs. V9-JS05	-0.1333	-7.307 to 7.040	No	ns	>0.9999
V9-JS18 vs. V9-JS14	-1.967	-9.140 to 5.207	No	ns	0.9896
CNVVT081111 vs. V0924C5	-1.6	-8.773 to 5.573	No	ns	0.9971
CNVVT081111 vs. ATCC27562	23.2	16.03 to 30.37	Yes	****	<0.0001
CNVVT081111 vs. V9-JS05	-10.1	-17.27 to -2.927	Yes	***	0.0008
CNVVT081111 vs. V9-JS14	-11.93	-19.11 to -4.760	Yes	****	<0.0001
V0924C5 vs. ATCC27562	24.8	17.63 to 31.97	Yes	****	<0.0001
V0924C5 vs. V9-JS05	-8.5	-15.67 to -1.327	Yes	**	0.0091
V0924C5 vs. V9-JS14	-10.33	-17.51 to -3.160	Yes	***	0.0006
ATCC27562 vs. V9-JS05	-33.3	-40.47 to -26.13	Yes	****	<0.0001
ATCC27562 vs. V9-JS14	-35.13	-42.31 to -27.96	Yes	****	<0.0001
V9-JS05 vs. V9-JS14	-1.833	-9.007 to 5.340	No	ns	0.9932
Row 6
CNVVF081014 vs. V090706T	-2.133	-9.307 to 5.040	No	ns	0.9833
CNVVF081014 vs. V9-JS18	4.3	-2.873 to 11.47	No	ns	0.583
CNVVF081014 vs. CNVVT081111	-0.5333	-7.707 to 6.640	No	ns	>0.9999
CNVVF081014 vs. V0924C5	4.667	-2.507 to 11.84	No	ns	0.4768
CNVVF081014 vs. ATCC27562	10.07	2.893 to 17.24	Yes	***	0.0009
CNVVF081014 vs. V9-JS05	-3.1	-10.27 to 4.073	No	ns	0.8814
CNVVF081014 vs. V9-JS14	-3.1	-10.27 to 4.073	No	ns	0.8814
V090706T vs. V9-JS18	6.433	-0.7401 to 13.61	No	ns	0.1126
V090706T vs. CNVVT081111	1.6	-5.573 to 8.773	No	ns	0.9971
V090706T vs. V0924C5	6.8	-0.3734 to 13.97	No	ns	0.0763
V090706T vs. ATCC27562	12.2	5.027 to 19.37	Yes	****	<0.0001
V090706T vs. V9-JS05	-0.9667	-8.140 to 6.207	No	ns	0.9999
V090706T vs. V9-JS14	-0.9667	-8.140 to 6.207	No	ns	0.9999
V9-JS18 vs. CNVVT081111	-4.833	-12.01 to 2.340	No	ns	0.4301
V9-JS18 vs. V0924C5	0.3667	-6.807 to 7.540	No	ns	>0.9999
V9-JS18 vs. ATCC27562	5.767	-1.407 to 12.94	No	ns	0.2119
V9-JS18 vs. V9-JS05	-7.4	-14.57 to -0.2266	Yes	*	0.0382
V9-JS18 vs. V9-JS14	-7.4	-14.57 to -0.2266	Yes	*	0.0382
CNVVT081111 vs. V0924C5	5.2	-1.973 to 12.37	No	ns	0.3342
CNVVT081111 vs. ATCC27562	10.6	3.427 to 17.77	Yes	***	0.0004
CNVVT081111 vs. V9-JS05	-2.567	-9.740 to 4.607	No	ns	0.9534
CNVVT081111 vs. V9-JS14	-2.567	-9.740 to 4.607	No	ns	0.9534
V0924C5 vs. ATCC27562	5.4	-1.773 to 12.57	No	ns	0.2871
V0924C5 vs. V9-JS05	-7.767	-14.94 to -0.5932	Yes	*	0.0242
V0924C5 vs. V9-JS14	-7.767	-14.94 to -0.5932	Yes	*	0.0242
ATCC27562 vs. V9-JS05	-13.17	-20.34 to -5.993	Yes	****	<0.0001
ATCC27562 vs. V9-JS14	-13.17	-20.34 to -5.993	Yes	****	<0.0001
V9-JS05 vs. V9-JS14	0	-7.173 to 7.173	No	ns	>0.9999
Test details	Mean 1	Mean 2	Mean Diff.	SE of diff.	N1	N2	q	DF
Row 1
CNVVF081014 vs. V090706T	0	0	0	2.315	3	3	0	96
CNVVF081014 vs. V9-JS18	0	0	0	2.315	3	3	0	96
CNVVF081014 vs. CNVVT081111	0	0	0	2.315	3	3	0	96
CNVVF081014 vs. V0924C5	0	0	0	2.315	3	3	0	96
CNVVF081014 vs. ATCC27562	0	0	0	2.315	3	3	0	96
CNVVF081014 vs. V9-JS05	0	0	0	2.315	3	3	0	96
CNVVF081014 vs. V9-JS14	0	0	0	2.315	3	3	0	96
V090706T vs. V9-JS18	0	0	0	2.315	3	3	0	96
V090706T vs. CNVVT081111	0	0	0	2.315	3	3	0	96
V090706T vs. V0924C5	0	0	0	2.315	3	3	0	96
V090706T vs. ATCC27562	0	0	0	2.315	3	3	0	96
V090706T vs. V9-JS05	0	0	0	2.315	3	3	0	96
V090706T vs. V9-JS14	0	0	0	2.315	3	3	0	96
V9-JS18 vs. CNVVT081111	0	0	0	2.315	3	3	0	96
V9-JS18 vs. V0924C5	0	0	0	2.315	3	3	0	96
V9-JS18 vs. ATCC27562	0	0	0	2.315	3	3	0	96
V9-JS18 vs. V9-JS05	0	0	0	2.315	3	3	0	96
V9-JS18 vs. V9-JS14	0	0	0	2.315	3	3	0	96
CNVVT081111 vs. V0924C5	0	0	0	2.315	3	3	0	96
CNVVT081111 vs. ATCC27562	0	0	0	2.315	3	3	0	96
CNVVT081111 vs. V9-JS05	0	0	0	2.315	3	3	0	96
CNVVT081111 vs. V9-JS14	0	0	0	2.315	3	3	0	96
V0924C5 vs. ATCC27562	0	0	0	2.315	3	3	0	96
V0924C5 vs. V9-JS05	0	0	0	2.315	3	3	0	96
V0924C5 vs. V9-JS14	0	0	0	2.315	3	3	0	96
ATCC27562 vs. V9-JS05	0	0	0	2.315	3	3	0	96
ATCC27562 vs. V9-JS14	0	0	0	2.315	3	3	0	96
V9-JS05 vs. V9-JS14	0	0	0	2.315	3	3	0	96
Row 2
CNVVF081014 vs. V090706T	4.367	5.467	-1.1	2.315	3	3	0.672	96
CNVVF081014 vs. V9-JS18	4.367	2	2.367	2.315	3	3	1.446	96
CNVVF081014 vs. CNVVT081111	4.367	2.367	2	2.315	3	3	1.222	96
CNVVF081014 vs. V0924C5	4.367	2.667	1.7	2.315	3	3	1.039	96
CNVVF081014 vs. ATCC27562	4.367	1.333	3.033	2.315	3	3	1.853	96
CNVVF081014 vs. V9-JS05	4.367	4	0.3667	2.315	3	3	0.224	96
CNVVF081014 vs. V9-JS14	4.367	2.7	1.667	2.315	3	3	1.018	96
V090706T vs. V9-JS18	5.467	2	3.467	2.315	3	3	2.118	96
V090706T vs. CNVVT081111	5.467	2.367	3.1	2.315	3	3	1.894	96
V090706T vs. V0924C5	5.467	2.667	2.8	2.315	3	3	1.711	96
V090706T vs. ATCC27562	5.467	1.333	4.133	2.315	3	3	2.525	96
V090706T vs. V9-JS05	5.467	4	1.467	2.315	3	3	0.896	96
V090706T vs. V9-JS14	5.467	2.7	2.767	2.315	3	3	1.69	96
V9-JS18 vs. CNVVT081111	2	2.367	-0.3667	2.315	3	3	0.224	96
V9-JS18 vs. V0924C5	2	2.667	-0.6667	2.315	3	3	0.4073	96
V9-JS18 vs. ATCC27562	2	1.333	0.6667	2.315	3	3	0.4073	96
V9-JS18 vs. V9-JS05	2	4	-2	2.315	3	3	1.222	96
V9-JS18 vs. V9-JS14	2	2.7	-0.7	2.315	3	3	0.4276	96
CNVVT081111 vs. V0924C5	2.367	2.667	-0.3	2.315	3	3	0.1833	96
CNVVT081111 vs. ATCC27562	2.367	1.333	1.033	2.315	3	3	0.6313	96
CNVVT081111 vs. V9-JS05	2.367	4	-1.633	2.315	3	3	0.9978	96
CNVVT081111 vs. V9-JS14	2.367	2.7	-0.3333	2.315	3	3	0.2036	96
V0924C5 vs. ATCC27562	2.667	1.333	1.333	2.315	3	3	0.8146	96
V0924C5 vs. V9-JS05	2.667	4	-1.333	2.315	3	3	0.8146	96
V0924C5 vs. V9-JS14	2.667	2.7	-0.03333	2.315	3	3	0.02036	96
ATCC27562 vs. V9-JS05	1.333	4	-2.667	2.315	3	3	1.629	96
ATCC27562 vs. V9-JS14	1.333	2.7	-1.367	2.315	3	3	0.8349	96
V9-JS05 vs. V9-JS14	4	2.7	1.3	2.315	3	3	0.7942	96
Row 3
CNVVF081014 vs. V090706T	5.333	5.733	-0.4	2.315	3	3	0.2444	96
CNVVF081014 vs. V9-JS18	5.333	3.533	1.8	2.315	3	3	1.1	96
CNVVF081014 vs. CNVVT081111	5.333	2.533	2.8	2.315	3	3	1.711	96
CNVVF081014 vs. V0924C5	5.333	4.133	1.2	2.315	3	3	0.7331	96
CNVVF081014 vs. ATCC27562	5.333	2.367	2.967	2.315	3	3	1.812	96
CNVVF081014 vs. V9-JS05	5.333	4.2	1.133	2.315	3	3	0.6924	96
CNVVF081014 vs. V9-JS14	5.333	3.333	2	2.315	3	3	1.222	96
V090706T vs. V9-JS18	5.733	3.533	2.2	2.315	3	3	1.344	96
V090706T vs. CNVVT081111	5.733	2.533	3.2	2.315	3	3	1.955	96
V090706T vs. V0924C5	5.733	4.133	1.6	2.315	3	3	0.9775	96
V090706T vs. ATCC27562	5.733	2.367	3.367	2.315	3	3	2.057	96
V090706T vs. V9-JS05	5.733	4.2	1.533	2.315	3	3	0.9367	96
V090706T vs. V9-JS14	5.733	3.333	2.4	2.315	3	3	1.466	96
V9-JS18 vs. CNVVT081111	3.533	2.533	1	2.315	3	3	0.6109	96
V9-JS18 vs. V0924C5	3.533	4.133	-0.6	2.315	3	3	0.3666	96
V9-JS18 vs. ATCC27562	3.533	2.367	1.167	2.315	3	3	0.7127	96
V9-JS18 vs. V9-JS05	3.533	4.2	-0.6667	2.315	3	3	0.4073	96
V9-JS18 vs. V9-JS14	3.533	3.333	0.2	2.315	3	3	0.1222	96
CNVVT081111 vs. V0924C5	2.533	4.133	-1.6	2.315	3	3	0.9775	96
CNVVT081111 vs. ATCC27562	2.533	2.367	0.1667	2.315	3	3	0.1018	96
CNVVT081111 vs. V9-JS05	2.533	4.2	-1.667	2.315	3	3	1.018	96
CNVVT081111 vs. V9-JS14	2.533	3.333	-0.8	2.315	3	3	0.4887	96
V0924C5 vs. ATCC27562	4.133	2.367	1.767	2.315	3	3	1.079	96
V0924C5 vs. V9-JS05	4.133	4.2	-0.06667	2.315	3	3	0.04073	96
V0924C5 vs. V9-JS14	4.133	3.333	0.8	2.315	3	3	0.4887	96
ATCC27562 vs. V9-JS05	2.367	4.2	-1.833	2.315	3	3	1.12	96
ATCC27562 vs. V9-JS14	2.367	3.333	-0.9667	2.315	3	3	0.5906	96
V9-JS05 vs. V9-JS14	4.2	3.333	0.8667	2.315	3	3	0.5295	96
Row 4
CNVVF081014 vs. V090706T	41.2	5.8	35.4	2.315	3	3	21.63	96
CNVVF081014 vs. V9-JS18	41.2	9.867	31.33	2.315	3	3	19.14	96
CNVVF081014 vs. CNVVT081111	41.2	13.53	27.67	2.315	3	3	16.9	96
CNVVF081014 vs. V0924C5	41.2	10.97	30.23	2.315	3	3	18.47	96
CNVVF081014 vs. ATCC27562	41.2	3.567	37.63	2.315	3	3	22.99	96
CNVVF081014 vs. V9-JS05	41.2	10.53	30.67	2.315	3	3	18.73	96
CNVVF081014 vs. V9-JS14	41.2	9.633	31.57	2.315	3	3	19.28	96
V090706T vs. V9-JS18	5.8	9.867	-4.067	2.315	3	3	2.484	96
V090706T vs. CNVVT081111	5.8	13.53	-7.733	2.315	3	3	4.724	96
V090706T vs. V0924C5	5.8	10.97	-5.167	2.315	3	3	3.156	96
V090706T vs. ATCC27562	5.8	3.567	2.233	2.315	3	3	1.364	96
V090706T vs. V9-JS05	5.8	10.53	-4.733	2.315	3	3	2.892	96
V090706T vs. V9-JS14	5.8	9.633	-3.833	2.315	3	3	2.342	96
V9-JS18 vs. CNVVT081111	9.867	13.53	-3.667	2.315	3	3	2.24	96
V9-JS18 vs. V0924C5	9.867	10.97	-1.1	2.315	3	3	0.672	96
V9-JS18 vs. ATCC27562	9.867	3.567	6.3	2.315	3	3	3.849	96
V9-JS18 vs. V9-JS05	9.867	10.53	-0.6667	2.315	3	3	0.4073	96
V9-JS18 vs. V9-JS14	9.867	9.633	0.2333	2.315	3	3	0.1425	96
CNVVT081111 vs. V0924C5	13.53	10.97	2.567	2.315	3	3	1.568	96
CNVVT081111 vs. ATCC27562	13.53	3.567	9.967	2.315	3	3	6.089	96
CNVVT081111 vs. V9-JS05	13.53	10.53	3	2.315	3	3	1.833	96
CNVVT081111 vs. V9-JS14	13.53	9.633	3.9	2.315	3	3	2.383	96
V0924C5 vs. ATCC27562	10.97	3.567	7.4	2.315	3	3	4.521	96
V0924C5 vs. V9-JS05	10.97	10.53	0.4333	2.315	3	3	0.2647	96
V0924C5 vs. V9-JS14	10.97	9.633	1.333	2.315	3	3	0.8146	96
ATCC27562 vs. V9-JS05	3.567	10.53	-6.967	2.315	3	3	4.256	96
ATCC27562 vs. V9-JS14	3.567	9.633	-6.067	2.315	3	3	3.706	96
V9-JS05 vs. V9-JS14	10.53	9.633	0.9	2.315	3	3	0.5498	96
Row 5
CNVVF081014 vs. V090706T	70.87	67.63	3.233	2.315	3	3	1.975	96
CNVVF081014 vs. V9-JS18	70.87	61.47	9.4	2.315	3	3	5.743	96
CNVVF081014 vs. CNVVT081111	70.87	51.5	19.37	2.315	3	3	11.83	96
CNVVF081014 vs. V0924C5	70.87	53.1	17.77	2.315	3	3	10.85	96
CNVVF081014 vs. ATCC27562	70.87	28.3	42.57	2.315	3	3	26	96
CNVVF081014 vs. V9-JS05	70.87	61.6	9.267	2.315	3	3	5.661	96
CNVVF081014 vs. V9-JS14	70.87	63.43	7.433	2.315	3	3	4.541	96
V090706T vs. V9-JS18	67.63	61.47	6.167	2.315	3	3	3.767	96
V090706T vs. CNVVT081111	67.63	51.5	16.13	2.315	3	3	9.856	96
V090706T vs. V0924C5	67.63	53.1	14.53	2.315	3	3	8.879	96
V090706T vs. ATCC27562	67.63	28.3	39.33	2.315	3	3	24.03	96
V090706T vs. V9-JS05	67.63	61.6	6.033	2.315	3	3	3.686	96
V090706T vs. V9-JS14	67.63	63.43	4.2	2.315	3	3	2.566	96
V9-JS18 vs. CNVVT081111	61.47	51.5	9.967	2.315	3	3	6.089	96
V9-JS18 vs. V0924C5	61.47	53.1	8.367	2.315	3	3	5.111	96
V9-JS18 vs. ATCC27562	61.47	28.3	33.17	2.315	3	3	20.26	96
V9-JS18 vs. V9-JS05	61.47	61.6	-0.1333	2.315	3	3	0.08146	96
V9-JS18 vs. V9-JS14	61.47	63.43	-1.967	2.315	3	3	1.201	96
CNVVT081111 vs. V0924C5	51.5	53.1	-1.6	2.315	3	3	0.9775	96
CNVVT081111 vs. ATCC27562	51.5	28.3	23.2	2.315	3	3	14.17	96
CNVVT081111 vs. V9-JS05	51.5	61.6	-10.1	2.315	3	3	6.17	96
CNVVT081111 vs. V9-JS14	51.5	63.43	-11.93	2.315	3	3	7.29	96
V0924C5 vs. ATCC27562	53.1	28.3	24.8	2.315	3	3	15.15	96
V0924C5 vs. V9-JS05	53.1	61.6	-8.5	2.315	3	3	5.193	96
V0924C5 vs. V9-JS14	53.1	63.43	-10.33	2.315	3	3	6.313	96
ATCC27562 vs. V9-JS05	28.3	61.6	-33.3	2.315	3	3	20.34	96
ATCC27562 vs. V9-JS14	28.3	63.43	-35.13	2.315	3	3	21.46	96
V9-JS05 vs. V9-JS14	61.6	63.43	-1.833	2.315	3	3	1.12	96
Row 6
CNVVF081014 vs. V090706T	96.67	98.8	-2.133	2.315	3	3	1.303	96
CNVVF081014 vs. V9-JS18	96.67	92.37	4.3	2.315	3	3	2.627	96
CNVVF081014 vs. CNVVT081111	96.67	97.2	-0.5333	2.315	3	3	0.3258	96
CNVVF081014 vs. V0924C5	96.67	92	4.667	2.315	3	3	2.851	96
CNVVF081014 vs. ATCC27562	96.67	86.6	10.07	2.315	3	3	6.15	96
CNVVF081014 vs. V9-JS05	96.67	99.77	-3.1	2.315	3	3	1.894	96
CNVVF081014 vs. V9-JS14	96.67	99.77	-3.1	2.315	3	3	1.894	96
V090706T vs. V9-JS18	98.8	92.37	6.433	2.315	3	3	3.93	96
V090706T vs. CNVVT081111	98.8	97.2	1.6	2.315	3	3	0.9775	96
V090706T vs. V0924C5	98.8	92	6.8	2.315	3	3	4.154	96
V090706T vs. ATCC27562	98.8	86.6	12.2	2.315	3	3	7.453	96
V090706T vs. V9-JS05	98.8	99.77	-0.9667	2.315	3	3	0.5906	96
V090706T vs. V9-JS14	98.8	99.77	-0.9667	2.315	3	3	0.5906	96
V9-JS18 vs. CNVVT081111	92.37	97.2	-4.833	2.315	3	3	2.953	96
V9-JS18 vs. V0924C5	92.37	92	0.3667	2.315	3	3	0.224	96
V9-JS18 vs. ATCC27562	92.37	86.6	5.767	2.315	3	3	3.523	96
V9-JS18 vs. V9-JS05	92.37	99.77	-7.4	2.315	3	3	4.521	96
V9-JS18 vs. V9-JS14	92.37	99.77	-7.4	2.315	3	3	4.521	96
CNVVT081111 vs. V0924C5	97.2	92	5.2	2.315	3	3	3.177	96
CNVVT081111 vs. ATCC27562	97.2	86.6	10.6	2.315	3	3	6.476	96
CNVVT081111 vs. V9-JS05	97.2	99.77	-2.567	2.315	3	3	1.568	96
CNVVT081111 vs. V9-JS14	97.2	99.77	-2.567	2.315	3	3	1.568	96
V0924C5 vs. ATCC27562	92	86.6	5.4	2.315	3	3	3.299	96
V0924C5 vs. V9-JS05	92	99.77	-7.767	2.315	3	3	4.745	96
V0924C5 vs. V9-JS14	92	99.77	-7.767	2.315	3	3	4.745	96
ATCC27562 vs. V9-JS05	86.6	99.77	-13.17	2.315	3	3	8.044	96
ATCC27562 vs. V9-JS14	86.6	99.77	-13.17	2.315	3	3	8.044	96
V9-JS05 vs. V9-JS14	99.77	99.77	0	2.315	3	3	0	96
